# Supplementary material for: Co-circulation of all the four Dengue virus serotypes during 2018–2019: first report from Eastern Uttar Pradesh, India
Source: PeerJ. 2023 Jan 9;11:e14504. doi: 10.7717/peerj.14504 (PMC9835713; doi:10.7717/peerj.14504)
Supplement: Supplemental Information 1 [file peerj-11-14504-s001.fasta]

>GKP/DENV-1/1821035/18
TTCAATATGCTGAAACGCGCGAGAAACCGCGTGTCAACTGGTTCACAGTTGGCGAAGAGATTCTCAAAAG
GATTGCTCTCAGGCCAAGGACCCATGAAAATGGTGATGGCTTTCATAGCATTCCTAAGATTTCTAGCCAT
ACCCCCAACAGCAGGAATTTTGGCTAGATGGAGCTCATTCAAGAAGAATGGAGCGATCAAAGTGTTACGG
GGTTTCAAAAAAGAGATCTCAAGCATGCTGAACATAATGAACAGGAGAAAAAGATCCGTGACCATGCTCC
TCATGCTGCTGCCCACAGCCTTGGCGTTCCACTTGACCACACGAGGGGGAGAGCCACACATGATAGTTAC
CAAGCAGGAAAGAGGAAAGTCACTCTTGTTTAAGACCTCTGCAGGTGTCAACATGTGCACCCTCATTGCA
ATGGATTTGGGAGAGTTATGTGAGGATACAATGACCTACAAATGCCCCCGGATCACTGAAGCGGAACCTG
AAGACATTGACTGTTGG

>GKP/DENV-1/1821237/18
TTCAATATGCTGAAACGCGCGAGAAACCGCGTGTCAACTGGTTCACAGTTGGCGAAGAGATTCTCAAAAG
GATTGCTCTCAGGCCAAGGACCCATGAAAATGGTGATGGCTTTCATAGCATTCCTAAGATTTCTAGCCAT
ACCCCCAACAGCAGGAATTTTGGCTAGATGGAGCTCATTCAAGAAGAATGGAGCGATCAAAGTGTTACGG
GGTTTCAAAAAAGAGATCTCAAGCATGCTGAACATAATGAACAGGAGAAAAAGATCCGTGACCATGCTCC
TCATGCTGCTGCCCACAGCCCTGGCGTTCCACTTGACCACACGAGGGGGAGAGCCACACATGATAGTTAC
CAAGCAGGAAAGAGGAAAGTCACTCTTGTTTAAGACCTCTGCAGGTGTCAACATGTGCACCCTCATTGCA
ATGGATTTGGGAGAGTTATGTGAGGATACAATGACCTACAAATGCCCCCGGATCACTGAAGCGGAACCTG
AAGACATTGACTGTTGG

>GKP/DENV-1/1821047/18
TTCAATATGCTGAAACGCGCGAGAAACCGCGTGTCAACTGGTTCACAGTTGGCGAAGAGATTCTCAAAAG
GATTGCTCTCAGGCCAAGGACCCATGAAAATGGTGATGGCTTTCATAGCATTCCTAAGATTTCTAGCCAT
ACCCCCAACAGCAGGAATTTTGGCTAGATGGAGCTCATTCAAGAAGAATGGAGCGATCAAAGTGTTACGG
GGTTTCAAAAAAGAGATCTCAAGCATGCTGAACATAATGAACAGGAGAAAAAGATCCGTGACCATGCTCC
TCATGCTGCTGCCCACAGCCCTGGCGTTCCACTTGACCACACGAGGGGGAGAGCCACACATGATAGTTAC
CAAGCAGGAAAGAGGAAAGTCACTCTTGTTTAAGACCTCTGCAGGTGTCAACATGTGCACCCTCATTGCA
ATGGATTTGGGAGAGTTATGTGAGGATACAATGACCTACAAATGCCCCCGGATCACTGAAGCGGAACCTG
AAGACATTGACTGTTGG

>GKP/DENV-1/1821067/18
TTCAATATGCTGAAACGCGCGAGAAACCGCGTGTCAACTGGTTCACAGTTGGCGAAGAGATTCTCAAAAG
GATTGCTCTCAGGCCAAGGACCCATGAAAATGGTGATGGCTTTCATAGCATTCCTAAGATTTCTAGCCAT
ACCCCCAACAGCAGGAATTTTGGCTAGATGGAGCTCATTCAAGAAGAATGGAGCGATCAAAGTGTTACGG
GGTTTCAAAAAAGAGATCTCAAGCATGCTGAACATAATGAACAGGAGGAAAAGATCCGTGACCATGCTCT
TCATGCTGCTGCCCACAGCCCTGGCGTTCCACTTGACCACACGAGGGGGAGAGCCACACATGATAGTTAG
CAAGCAGGAAAGAGGAAAGTCACTCTTGTTTAAGACCTCTGCAGGTGTCAACATGTGCACCCTCATTGCA
ATGGATTTGGGAGAGTTATGTGAGGATACAATGACCTACAAATGCCCCCGGATCACTGAAGCGGAACCTG
AAGACATTGACTGTTGG

>GKP/DENV-1/1821080/18
TTCAATATGCTGAAACGCGCGAGAAACCGCGTGTCAACTGGTTCACAGTTGGCGAAGAGATTCTCAAAAG
GATTGCTCTCAGGCCAAGGACCCATGAAAATGGTGATGGCTTTCATAGCATTCCTAAGATTTCTAGCCAT
ACCCCCAACAGCAGGAATTTTGGCTAGATGGAGCTCATTCAAGAAGAATGGAGCGATCAAAGTGTTACGG
GGTTTCAAAAAAGAGATCTCAAGCATGCTGAACATAATGAACAGGAGAAAAAGATCCGTGACCATGCTCC
TCATGCTGCTGCCCACAGCCCTGGCGTTCCACTTGACCACACGAGGGGGAGAGCCACACATGATAGTTAC
CAAGCAGGAAAGAGGAAAGTCACTCTTGTTTAAGACCTCTGCAGGTGTCAACATGTGCACCCTCATTGCA
ATGGATTTGGGAGAGTTATGTGAGGATACAATGACCTACAAATGCCCCCGGATCACTGAAGCGGAACCTG
AAGACATTGACTGTTGG

>GKP/DENV-1/1821082/18
TTCAATATGCTGAAACGCGCGAGAAACCGCGTGTCAACTGGTTCACAGTTGGCGAAGAGATTCTCAAAAG
GATTGCTCTCAGGCCAAGGACCCATGAAAATGGTGATGGCTTTCATAGCATTCCTAAGATTTCTAGCCAT
ACCCCCAACAGCAGGAATTTTGGCTAGATGGAGCTCATTCAAGAAGAATGGAGCGATCAAAGTGTTACGG
GGTTTCAAAAAAGAGATCTCAAGCATGCTGAACATAATGAACAGGAGGAAAAGATCCGTGACCATGCTCC
TCATGCTGCTGCCCACAGCCCTGGCGTTCCATTTGACCACACGAGGGGGAGAGCCACACATGATAGTTAG
CAAGCAGGAAAGAGGAAAGTCACTCCTGTTTAAGACCTCTGCAGGTATCAACATGTGCACCCTCATTGCA
ATGGATTTGGGAGAGTTATGTGAGGATACAATGACCTACAAATGC

>GKP/DENV-1/1921118/19
TTCAATATGCTGAAACGCGCGAGAAACCGCGTGTCAACTGGTTCACAGTTGGCGAAGAGATTCTCAAAAG
GATTGCTCTCAGGCCAAGGACCCATGAAAATGGTGATGGCTTTCATAGCATTCCTAAGATTTCTAGCCAT
ACCCCCAACAGCAGGAATTTTGGCTAGATGGAGCTCATTCAAGAAGAATGGAGCGATCAAAGTGTTACGG
GGTTTCAAAAAAGAGATCTCAAGCATGCTGAACATAATGAACAGGAGAAAAAGATCCGTGACCATGCTCC
TCATGCTGCTGCCCACAGCCCTGGCGTTCCACTTGACCACACGAGGGGGAGAGCCACACATGATAGTTAC
CAAGCAGGAAAGAGGAAAGTCACTCTTGTTTAAGACCTCTGCAGGTGTCAACATGTGCACCCTCATTGCA
ATGGATTTGGGAGAGTTGTGTGAGGATACAATGACCTACAAATGCCCCCGGATCACTGAAGCGGAACCTG
AAGACATTGACTGTTGGTGCAAA

>GKP/DENV-1/1921253/19
AATATGGTTAAACGCGCGAGAAACCGCGTGTCAACTGGTTCACAGTTGGCGAAGAGATTCTCAAAAGGAT
TGCTCTCAGGCCAAGGACCCATGAAAATGGTGATGGCTTTCATAGCATTCCTAAGATTTCTAGCCATACC
CCCAACAGCAGGAATTTTGGCTAGATGGAGCTCATTCAAGAAGAATGGAGCGATCAAAGTGTTACGGGGT
TTCAAAAAAGAGATCTCAAGCATGCTGAACATAATGAACAGGAGGAAAAGATCCGTGACCATGCTCCTCA
TGCTGCTGCCCACAGCCCTGGCGTTCCATTTGACCACACGAGGGGGAGAGCCACACATGATAGTTAGCAA
GCAGGAAAGAGGAAAGTCACTCCTGTTTAAGACCTCTGCAGGTGTCAACATGTGCACCCTCATTGCAATG
GATTTGGGAGAGTTATGTGAGGATACAATGACCTACAAATGCCCCCGGATCACTGAAGCGGAACCTGATG
ACATAGACTGCTGGTGCAA

>GKP/DENV-1/1821071/18
TTCAATATGCTGAAACGCGCGAGAAACCGCGTGTCAACTGGTTCACAGTTGGCGAAGAGATTCTCAAAAG
GATTGCTCTCAGGCCAAGGACCCATGAAAATGGTGATGGCTTTCATAGCATTCCTAAGATTTCTAGCCAT
ACCCCCAACAGCAGGAATTTTGGCTAGATGGAGCTCATTCAAGAAGAATGGAGCGATCAAAGTGTTACGG
GGTTTCAAAAAAGAGATCTCAAGCATGCTGAACATAATGAACAGGAGGAAAAGATCCGTGACCATGCTCC
TCATGCTGCTGCCCACAGCCCTGGCGTTCCATTTGACCACACGAGGGGGAGAGCCACACATGATAGTTAG
CAAGCAGGAAAGAGGAAAGTCACTCCTGTTTAAGACCTCTGCAGGTATCAACATGTGCACCCTCATTGCA
ATGGATTTGGGAGAGTTATGTGAGGATACAATGACCTACAAATGC

>GKP/DENV-1/1821017/18
TTCAATATGCTGAAACGCGCGAGAAACCGCGTGTCAACTGGTTCACAGTTGGCGAAGAGATTCTCAAAAGGATTGCTCTC
AGGCCAAGGACCCATGAAAATGGTGATGGCTTTCATAGCATTCCTAAGATTTCTAGCCATACCCCCAACAGCAGGAATTT
TGGCTAGATGGAGCTCATTCAAGAAGAATGGAGCGATCAAAGTGTTACGGGGTTTCAAAAAAGAGATCTCAAGCATGCTG
AACATAATGAACAGGAGAAAAAGATCCGTGACCATGCTCCTCATGCTGCTGCCCACAGCCCTGGCGTTCCACTTGACCAC
ACGAGGGGGAGAGCCACACATGATAGTTACCAAGCAGGAAAGAGGAAAGTCACTCTTGTTTAAGACCTCTGCAGGTGTCA
ACATGTGCACCCTCATTGCAATGGATTTGGGAGAGTTGTGTGAGG

>GKP/DENV-2/1921207/19
TCAATATGCTGAAACGCGCGAGAAACCGCGTGTCAACTGTGCAACAGCTGACAAAGAGATTCTCACTTGGAATGCTGCAGGGACGAGGACCGTTGAAACTGTTCATGGCCTTGGTGGCATTCCTTCGTTTCCTAACAATCCCACCAACAGCAGGGATACTAAAAAGATGGGGAACGATCAAAAAGTCAAAAGCCATCAATGTCTTGAGAGGGTTCAGGAAAGAGATTGGAAGGATGTTGAATATCTTGAATAGGAGACGCAGAACTGCAGGCGTGATCATCATGCTAATTCCAACAGCGATGGCGTTCCATTTAACCACACGCAACGGAGAACCACATATGATCGTCAGCAGACAAGAGAAAGGGAAAAGTCTCTTGTTCAAAACAGAGGATGGTGTGAACATGTGTACCCTCATGGCCATGGACCTTGGTGAACTATGTGAAGACACAATCACTTATAACTGTCCTCTTCTCAGGCAGAATGAACCTGAAGACATTGACTGTTGGTGCAA

>GKP/DENV-2/1821036/18
TGAAACGCGCGAGAAACCGcgtgtcgactgtgcaACAGTTGACAAAGAGATTCTCACTTGGAATGCTGCAGGGACGAGGACCATTGAAACTGTTCATGGCCCTGGTGGCATTCCTTCGTTTCCTAACAATCCCACCAACAGCAGGGATACTGAAAAGATGGGGAACGATCAAAAAGTCAAAGGCTATCAATGTCTTGAGAGGCTTTAGGAAAGAGATTGGAAGGATGCTGAATATCTTGAATAGGAGACGCAGAACTGTAGGCATGATCATCATGCTGATTCCAACAGCGATGGCGTTCCATCTAACCACACGCAATGGAGAACCACACATGATCGTCAGCAGACAGGAGAAAGGGAAAAGTCTCTTGTTTAAAACAGAGGATGGTGTGAACATGTGTACCCTCATGGCCATGGACCTTGGTGAACTGTGTGAAGACACAATCACTTATAACTGTCCTCTTCTCAGGCAGAATGAACCTGAAGACATTGACTGTTGGTGCAA

>GKP/DENV-2/1821090/18
AACGCGCGAGAAACCGCGTGTCAACTGTGCAACAGCTGACAAAGAGATTCTCACTTGGAATGCTGCAGGGACGAGGACCGTTGAAACTGTTCATGGCCTTGGTGGCATTCCTTCGTTTCCTAACAATCCCACCAACAGCAGGGATACTAAAAAGATGGGGAACGATCAAAAAGTCAAAAGCCATCAATGTCTTGAGAGGGTTCAGGAAAGAGATTGGAAGGATGTTGAATATCTTGAATAGGAGACGCAGAACTGCAGGCGTGATCATCATGCTAATTCCAACAGCGATGGCGTTCCATTTAACCACACGCAACGGAGAACCACATATGATCGTCAGCAGACAAGAGAAAGGGAAAAGTCTCTTGTTCAAAACAGAGGATGGTGTGAACATGTGTACCCTCATGGCCATGGACCTTGGTGAACTATGTGAAGACACAATCACTTATAACTGTCCTCTTCTCAGGCAGAATGAACCTGAAGACATTGACTGTTGGTGC

>GKP/DENV-2/1821103/18
AATATGCTGAAACGCGCGAGAAACCGCGTGTCAACTGTGCAACAGCTGACAAAGAGATTCTCACTTGGAA
TGCTGCAGGGACGAGGACCGTTGAAATTGTTCATGGCCTTGGTGGCATTCCTTCGTTTCCTAACAATCCC
ACCAACAGCAGGGATACTAAAAAGATGGGGAACGATCAAAAAGTCAAAAGCCATCAATGTCTTGAGAGGG
TTTAGGAAAGAGATTGGAAGGATGTTGAACATCTTGAATAGGAGACGCAGAACCGCAGGCGTGATCATCA
TGCTAATTCCAACAGCGATGGCGTTCCATTTAACCACACGCAACGGAGAACCACACATGATCGTCAGCAG
ACAAGAGAAAGGGAAAAGTCTCTTGTTCAAAACAGAGGACGGTGTGAACATGTGTACCCTCATGGCCATG
GACCTTGGTGAACTGTGTGAAGACACAATCACTTATAACTGTCCTCTTCTCAGGCAGAATGAACCTGAAG
ACATTGACTGTTGGTGC

>GKP/DENV-2/1821013/18
AATATGCTGAAACGCGCGAGAAACCGCGTGTCAACTGTGCAACAGCTGACAAAGAGATTCTCACTTGGAA
TGCTGCAGGGACGAGGACCGTTGAAACTGTTCATGGCCTTGGTGGCATTCCTTCGTTTCCTAACAATCCC
ACCAACAGCAGGGATACTAAAAAGATGGGGAACGATCAAAAAGTCAAAAGCCATTAATGTCTTGAGAGGG
TTCAGGAAAGAGATTGGAAGGATGTTGAACATCTTGAATAGGAGACGCAGAACTGCAAGCGTGATTATCA
TGCTAATTCCAACAGCGATGGCGTTCCATTTAACCACACGCAACGGAGAACCACACATGATCGTCAGCAG
ACAAGAGAAAGGGAAAAGTCTCTTGTTCAAAACAGAGGATGGTGTGAACATGTGTACCCTCATGGCCATG
GACCTTGGTGAACTGTGTGAAGACACAATCACTTATAACTGTCCTCTTCTCAGGCAGAATGAACCTGAAG
ACATTGACTGTTGGTGCA

>GKP/DENV-2/1821014/18
AATATGCTGAAACGCGCGAGAAACCGCGTGTCAACTGTGCAACAGCTGACAAAGAGATTCTCACTTGGAA
TGCTGCAGGGACGAGGACCGTTGAAATTGTTCATGGCCTTGGTGGCATTCCTTCGTTTCCTAACAATCCC
ACCAACAGCAGGGATACTAAAAAGATGGGGAACGATCAAAAAGTCAAAAGCCATCAATGTCTTGAGAGGG
TTTAGGAAAGAGATTGGAAGGATGTTGAACATCTTGAATAGGAGACGCAGAACTGCAAGCGTGATTATCA
TGCTAATTCCAACAGCGATGGCGTTCCATTTAACCACACGCAACGGAGAACCACACATGATCGTCAGCAG
ACAAGAGAAAGGGAAAAGTCTCTTGTTCAAAACAGAGGATGGTGTGAACATGTGTACCCTCATGGCCATG
GACCTTGGTGAACTGTGTGAAGACACAATCACTTATAACTGTCCTCTTCTCAGGCAGAATGAACCTGAAG
ACATTGACTGTTGGTGCA

>GKP/DENV-2/1821025/18
AATATGCTGAAACGCGCGAGAAACCGCGTGTCAACTGTGCAACAGCTGACAAAGAGATTCTCACTTGGAA
TGCTGCAGGGACGAGGACCGTTGAAATTGTTCATGGCCTTGGTGGCATTCCTTCGTTTCCTAACAATCCC
ACCAACAGCAGGGATACTAAAAAGATGGGGAACGATCAAAAAGTCAAAAGCCATCAATGTCcTGAGAGGG
TTTAGGAAAGAGATTGGAAGGATGTTGAACATCTTGAATAGGAGACGCAGAACCGCAGGCGTGATCATCA
TGCTAATTCCAACAGCGATGGCGTTCCATTTAACCACACGCAACGGAGAACCACACATGATCGTCAGCAG
ACAAGAGAAAGGGAAAAGTCTCTTGTTCAAAACAGAGGACGGTGTGAACATGTGTACCCTCATGGCCATG
GACCTTGGTGAACTGTGTGAAGACACAATCACTTATAACTGTCCTCTTCTCAGGCAGAATGAACCTGAAG
ACATTGACTGTTGGTGC

>GKP/DENV-2/1821032/18
TTCAATATGCTGAAACGCGCGAGAAACCGCGTGTCGACTGTGCAACAGTTGACAAAGAGATTCTCACTTG
GAATGCTGCAGGGACGAGGACCATTGAAACTGTTCATGGCCCTGGTGGCATTCCTTCGTTTCCTAACAAT
CCCACCAACAGCAGGGATACTGAAAAGATGGGGAACGATTAAAAAGTCAAAAGCTATCAATGTCTTGAGA
GGCTTTAGGAAAGAGATTGGAAGGATGCTGAATATCTTGAATAGGAGACGCAGAACTGTAGGCATGATCA
TCATGCTGATTCCAACAGCGATGGCGTTCCATCTAACCACACGCAATGGAGAACCACACATGATCGTCAG
CAGACAAGAGAAAGGGAAAAGTCTCTTGTTTAAAACAGAGGATGGTGTGAACATGTGTACCCTCATGGCC
ATGGACCTTGGTGAACTGTGTGAAGACACAGTCACTTATAACTGTCCTCTTCTCAGGCAGAATGAACCTG
AAGACATTGACTGTTGGTG

>GKP/DENV-2/1821038/18
TTCAATATGCTGAAACGCGCGAGAAACCGCGTGTCGACTGTGCAACAGTTGACAAAGAGATTCTCACTT
GGAATGCTGCAGGGACGAGGACCATTGAAACTGTTCATGGCCCTGGTGGCATTCCTTCGTTTCCTAACA
ATCCCACCAACAGCAGGGATACTGAAAAGATGGGGAACGATCAAAAAGTCAAAGGCTATCAATGTCTTG
AGAGGCTTTAGGAAAGAGATTGGAAGGATGCTGAATATCTTGAATAGGAGACGCAGAACTGTAGGCATG
ATCATCATGCTGATTCCAACAGCAATGGCGTTCCATTTAACCACACGCAATGGAGAACCACACATGATC
GTCAGCAGACAAGAGAAAGGGAAAAGTCTCTTGTTTAAAACAGAGGATGGTGTGAACATGTGTACCCTCATGGCC
ATGGACCTTGGTGAACTGTGTGAAGACACAGTCACTTATAACTGTCCTCTTCTCAGGCAGAATGAACCTG
AAGACATTGACTGTTGGTG

>GKP/DENV-2/1821046/18 
AATATGCTGAAACGCGCGAGAAACCGCGTGTCAACTGTGCAACAGCTGACAAAGAGATTCTCACTTGGAA
TGCTGCAGGGACGAGGACCGTTGAAATTGTTCATGGCCTTGGTGGCATTCCTTCGTTTCCTAACAATCCC
ACCAACAGCAGGGATACTAAAAAGATGGGGAACGATCAAAAAGTCAAAAGCCATCAATGTCTTGAGAGGG
TTTAGGAAAGAGATTGGAAGGATGTTGAACATCTTGAATAGGAGACGCAGAACCGCAGGCGTGATCATCA
TGCTAATTCCAACAGCGATGGCGTTCCATTTAACCACACGCAACGGAGAACCACACATGATCGTCAGCAG
ACAAGAGAAAGGGAAAAGTCTCTTGTTCAAAACAGAGGACGGTGTGAACATGTGTACCCTCATGGCCATG
GACCTTGGTGAACTGTGTGAAGACACAATCACTTATAACTGTCCTCTTCTCAGGCAGAATGAACCTGAAG
ACATTGACTGTTGGTGC

>GKP/DENV-2/1821047/18
CTGAAACGCGCGAGAAACCGCGTGTCAACTGTGCAACAGCTGACAAAGAGATTCTCACTTGGAATGCTGCAGGGACGAGG
ACCGTTGAAATTGTTCATGGCCTTGGTGGCATTCCTTCGTTTCCTAACAATCCCACCAACAGCAGGGATACTAAAAAGAT
GGGGAACGATCAAAAAGTCAAAAGCCATCAATGTCTTGAGAGGGTTTAGGAAAGAGATTGGAAGGATGTTGAACATCTTGAATAGGAGACGCAGAACCGCAGGCGTGATCATCA
TGCTAATTCCAACAGCGATGGCGTTCCATTTAACCACACGCAACGGAGAACCACACATGATCGTCAGCAG
ACAAGAGAAAGGGAAAAGTCTCTTGTTCAAAACAGAGGACGGTGTGAACATGTGTACCCTCATGGCCATG
GACCTTGGTGAACTGTGTGAAGACACAATCACTTATAACTGTCCTCTTCTCAGGCAGAATGAACCTGAAG
ACATTGACTGTTGGTGC

>GKP/DENV-2/1821049/18
AATATGCTGAAACGCGCGAGAAACCGCGTGTCAACTGTGCAACAGCTGACAAAGAGATTCTCACTTGGAA
TGCTGCAGGGACGAGGACCGTTGAAATTGTTCATGGCCTTGGTGGCATTCCTTCGTTTCCTAACAATCCC
ACCAACAGCAGGGATACTAAAAAGATGGGGAACGATCAAAAAGTCAAAAGCCATCAATGTCTTGAGAGGG
TTTAGGAAAGAGATTGGAAGGATGCTGAACATCTTGAATAGGAGACGCAGAACCGCAGGCGTGATCATCA
TGCTAATTCCAACAGCGATGGCGTTCCATTTAACCACACGCAACGGAGAACCACACATGATCGTCAGCAG
ACAAGAGAAAGGGAAAAGTCTCTTGTTCAAAACAGAGGACGGTGTGAACATGTGTACCCTCATGGCCATG
GACCTTGGTGAACTGTGTGAAGACACAATCACTTATAACTGTCCTCTTCTCAGGCAGAATGAACCTGAAG
ACATTGACTGTTGGTGC

>GKP/DENV-2/1821056/18
AATATGCTGAAACGCGCGAGAAACCGCGTGTCAACTGTGCAACAGCTGACAAAGAGATTCTCACTTGGAA
TGCTGCAGGGACGAGGACCGTTGAAACTGTTCATGGCCTTGGTGGCATTCCTTCGTTTCCTAACAATCCC
ACCAACAGCAGGGATACTAAAAAGATGGGGAACGATCAAAAAATCAAAAGCCATTAATGTCTTGAGAGGG
TTCAGGAAAGAGATTGGAAGGATGTTGAACATCTTGAATAGGAGACGCAGAACTGCAAGCGTGATCATCA
TGCTAATTCCAACAGCGATGGCGTTCCATTTAACCACACGCAACGGAGAACCACACATGATCGTCAGCAG
ACAAGAGAAAGGGAAAAGTCTCTTGTTCAAAACAGAAGATGGTGTGAACATGTGTACCCTCATGGCCATG
GACCTTGGTGAACTGTGTGAAGACACAATCACTTATAACTGTCCTCTTCTCAGGCAGAATGAACCTGAAG
ACATTGACTGTTGGTGCA

>GKP/DENV-2/1821068/18
AATATGCTGAAACGCGCGAGAAACCGCGTGTCAACTGTGCAACAGCTGACAAAGAGATTCTCACTTGGAA
TGCTGCAGGGACGAGGACCGTTGAAATTGTTCATGGCCTTGGTGGCATTCCTTCGTTTCCTAACAATCCC
ACCAACAGCAGGGATACTAAAAAGATGGGGAACGATCAAAAAGTCAAAAGCCATCAATGTCCTGAGAGGG
TTTAGGAAAGAGATTGGAAGGATGTTGAACATCTTGAATAGGAGACGCAGAACCGCAGGCGTGATCATCA
TGCTAATTCCAACAGCGATGGCGTTCCATTTAACCACACGCAACGGAGAACCACACATGATCGTCAGCAG
ACAAGAGAAAGGGAAAAGTCTCTTGTTCAAAACAGAGGACGGTGTGAACATGTGTACCCTCATGGCCATG
GACCTTGGTGAACTGTGTGAAGACACAATCACTTATAACTGTCCTCTTCTCAGGCAGAATGAACCTGAAG
ACATTGACTGTTGGTGC

>GKP/DENV-2/1921005/19
AATATGCTGAAACGCGCGAGAAACCGCGTGTCAACTGTGCAACAGCTGACAAAGAGATTCTCACTTGGAA
TGCTGCAGGGACGAGGACCGTTGAAACTGTTCATGGCCTTGGTGGCATTCCTTCGTTTCCTAACAATCCC
ACCAACAGCAGGGATACTAAAAAGATGGGGAACGATCAAAAAGTCAAAAGCCATCAATGTCTTGAGAGGG
TTCAGGAAAGAGATTGGAAGGATGTTGAATATCTTGAATAGGAGACGCAGAACTGCAGGCGTGATCATCA
TGCTAATTCCAACAGCGATGGCGTTCCATTTAACCACACGCAACGGAGAACCACATATGATCGTCAGCAG
ACAAGAGAAAGGGAAAAGTCTCTTGTTCAAAACAGAGGATGGTGTGAACATGTGTACCCTCATGGCCATG
GACCTTGGTGAACTATGTGAAGACACAATCACTTATAACTGTCCTCTTCTCAGGCAGAATGAACCTGAAG
ACATTGACTGTTGGTGC

>GKP/DENV-2/1921006/19
AATATGCTGAAACGCGCGAGAAACCGCGTGTCAACTGTGCAACAGCTGACAAAGAGATTCTCACTTGGAA
TGCTGCAGGGACGAGGACCGTTGAAACTGTTCATGGCCTTGGTGGCATTCCTTCGTTTCCTAACAATCCC
ACCAACAGCAGGGATACTAAAAAGATGGGGAACGATCAAAAAGTCAAAAGCCATCAATGTCTTGAGAGGG
TTCAGGAAAGAGATTGGAAGGATGTTGAATATCTTGAATAGGAGACGCAGAACTGCAGGCGTGATCATCA
TGCTAATTCCAACAGCGATGGCGTTCCATTTAACCACACGCAACGGAGAACCACACATGATCGTCAGCAG
ACAAGAGAAAGGGAAAAGTCTCTTGTTCAAAACAGAGGATGGTGTGAACATGTGTACCCTCATGGCCATG
GACCTTGGTGAACTATGTGAAGACACAATCACTTATAACTGTCCTCTTCTCAGGCAGAATGAACCTGAAG
ACATTGACTGTTGGTGC

>GKP/DENV-2/1921016/19
ACCGCGTGTCGACTGTGCAACAGCTGACAAAGAGATTCTCACTTGGAATGCTGCAGGGACGAGGACCATT
GAAACTGTTCATGGCCCTGGTGGCATTCCTTCGTTTCCTAACAATCCCACCAACAGCAGGGATACTGAAA
AGATGGGGAACGATCAAAAAATCAAAAGCTATCAATGTTTTGAGAGGGTTCAGGAAAGAGATTGGAAGGA
TGCTGAACATCTTGAACAGAAGACGTAGAACTGCAGGCATGATCATTATGCTGATTCCAACGGCAATGGC
GTTCCATTTAACCACACGCAATGGAGAACCACACATGATCGTCAGCAGACAGGAGAAAGGGAAAAGTCTC
TTGTTTAAAACAGAAGATGGTGTGAACATGTGTACCCTCATGGCCATGGACCTTGGTGAACTGTGTGAAG
ATACAATTACTTACAACTGTCCTCTTCTCAGGCA

>GKP/DENV-2/1921019/19
ACCGCGTGTCGACTGTGCAACAGCTGACAAAGAGATTCTCACTTGGAATGCTGCAGGGACGAGGACCATT
GAAACTGTTCATGGCCCTGGTGGCATTCCTTCGTTTCCTAACAATCCCACCAACAGCAGGGATACTGAAA
AGATGGGGAACGATCAAAAAATCAAAAGCTATCAATGTCTTGAGAGGGTTCAGGAAAGAGACTGGAAGGA
TGCTGAACATCTTGAATAGAAGACGTAGAACTGCAGGCATGATCATCATGCTGATTCCAACAGCAATGGC
GTTCCATTTAACCACACGTAACGGAGAACCACATATGATCGTCAGCAGACAGGAGAAAGGGAAAAGTCTC
TTGTTTAAAACAGAAGATGGTGTGAACATGTGTACCCTCATGGCCATGGACCTTGGTGAACTGTGTGAAG
ATACAATTACTTACAACTGTCCTCTTCTCAGGCA

>GKP/DENV-2/1921022/19
AATATGCTGAAACGCGCGAGAAACCGCGTGTCAACTGTGCAACAGCTGACAAAGAGATTCTCACTTGGAA
TGCTGCAGGGACGAGGACCGTTGAAACTGTTCATGGCCTTGGTGGCATTCCTTCGTTTCCTAACAATCCC
ACCAACAGCAGGGATACTAAAAAGATGGGGAACGATCAAAAAGTCAAAAGCCATCCATGTCTTGAGAGGG
TTCAGGAAAGAGATTGGAAGGATGTTGAATATCTTGAATAGGAGACGCAGAACTGCAGGCGTGATCATCA
TGCTAATTCCAACAGCGATGGCGTTCCATTTAACCACACGCAACGGAGAACCACATATGATCGTCAGCAG
ACAAGAGAAAGGGAAAAGTCTCTTGTTCAAAACAGAGGATGGTGTGAACATGTGTACCCTCATGGCCATG
GACCTTGGTGAACTATGTGAAGACACAATCACTTATAACTGTCCTCTTCTCAGGCAGAATGAACCTGAAG
ACATTGACTGTTGGTGC

>GKP/DENV-2/1921044/19
AATATGCTGAAACGCGCGAGAAACCGCGTGTCAACTGTGCAACAGCTGACAAAGAGATTCTCACTTGGAA
TGCTGCAGGGACGAGGACCGTTGAAACTGTTCATGGCCTTGGTGGCATTCCTTCGTTTCCTAACAATCCC
ACCAACAGCAGGGATACTAAAAAGATGGGGAACGATCAAAAAGTCAAAAGCCATCAATGTCTTGAGAGGG
TTCAGGAAAGAGATTGGAAGGATGTTGAATATCTTGAATAGGAGACGCAGAACTGCAGGCGTGATCATCA
TGCTAATTCCAACAGCGATGGCGTTCCATTTAACCACACGCAACGGAGAACCACACATGATCGTCAGCAG
ACAAGAGAAAGGGAAAAGTCTCTTGTTCAAAACAGAGGATGGTGTGAACATGTGTACCCTCATGGCCATG
GACCTTGGTGAACTATGTGAAGACACAATCACTTATAACTGTCCTCTTCTCAGGCAGAATGAACCTGAAG
ACATTGACTGTTGGTGC

>GKP/DENV-2/1821074/18
AGCTGACAAAGAGATTCTCACTTGGAATGCTACAGGGACGAGGACCACTGAAACTGTTCATGGCCCTGGTGGCATTCCTT
CGTTTCCTAACAATCCCGCCAACAGCAGGGATATTAAAGAGATGGGGAACAATCAAAAAATCAAAGGCTATCAATGTCTT
GAGAGGGTTCAGGAAAGAGATTGGAAGGATGCTGAACATCTTGAACAGGAGACGCAGAACTGCAGGTATAATTATTATGA
TGATCCCAACAGTGATGGCGTTCCATTTAACCACACGCAACGGAGAACCACACATGATCGTCAGCAG
ACAAGAGAAAGGGAAAAGTCTCTTGTTCAAAACAGAGGATGGTGTGAACATGTGTACCCTCATGGCCATG
GACCTTGGTGAACTATGTGAAGACACAATCACTTATAACTGTCCTCTTCTCAGGCAGAATGAACCTGAAG
ACATTGACTGTTGGTGC

>GKP/DENV-2/1821079/18
AATATGCTGAAACGCGCGAGAAACCGCGTGTCAACTGTGCAACAGCTGACAAAGAGATTCTCACTTGGAA
TGCTGCAGGGACGAGGACCGTTGAAATTGTTCATGGCCTTGGTGGCATTCCTTCGTTTCCTAACAATCCC
ACCAACAGCAGGGATACTAAAAAGATGGGGAACGATCAAAAAGTCAAAAGCCATCAATGTCTTGAGAGGG
TTTAGGAAAGAGATTGGAAGGATGCTGAACATCTTGAATAGGAGACGCAGAACCGCAGGCGTGATCATCA
TGCTAATTCCAACAGCGATGGCGTTCCATTTAACCACACGCAACGGAGAACCACACATGATCGTCAGCAG
ACAAGAGAAAGGGAAAAGTCTCTTGTTCAAAACAGAGGACGGTGTGAACATGTGTACCCTCATGGCCATG
GACCTTGGTGAACTGTGTGAAGACACAATCACTTATAACTGTCCTCTTCTCAGGCAGAATGAACCTGAAG
ACATTGACTGTTGGTGC

>GKP/DENV-2/1821081/18
CGCGCGAGAAACCGCGTGTCGACTGTGCAACAGTTGACAAAGAGATTCTCACTTGGAATGCTGCAGGGAC
GAGGACCATTGAAACTGTTCATGGCCCTGGTGGCATTCCTTCGTTTCCTAACAATCCCACCAACAGCAGG
GATACTGAAAAGATGGGGAACGATCAAAAAGTCAAAGGCTATCAATGTCTTGAGAGGCTTTAGGAAAGAG
ATTGGAAGGATGCTGAATATCTTGAATAGGAGACGCAGAACTGTAGGCATGATCATCATGCTGATTCCAA
CAGCGATGGCGTTCCATTTAACCACACGCAATGGAGAACCACACATGATCGTCAGCAGACAAGAGAAAGG
GAAAAGTCTCTTGTTTAAAACAGAGGATGGTGTGAACATGTGTACCCTCATGGCCATGGACCTTGGTGAA
CTGTGTGAAGACACAATCACTTATAACTGTCCTCTTCTCAGGCAGAATGAACCTGAAGACAT

>GKP/DENV-2/1921120/19
TTTCAATATGCTGAAACGCGCGAGAAACCGCGTGTCGACTGTGCAACAGTTGACAAAGAGATTCTCACTT
GGAATGCTGCAGGGACGAGGACCATTGAAACTGTTCATGGCCCTGGTGGCATTCCTTCGTTTCCTAACAA
TCCCACCAACAGCAGGGATACTGAAAAGATGGGGAACGATCAAAAAGTCAAAGGCTATCAATGTCTTGAG
AGGCTTTAGGAAAGAGATTGGAAGGATGCTGAATATCTTGAATAGGAGACGCAGAACTGTAGGCATGATC
ATCATGCTGATTCCAACAGCGATGGCGTTCCATTTAACCACACGCAATGGAGAACCACACATGATCGTCA
GCAGACAAGAGAAAGGGAAAAGTCTCTTGTTTAAAACAGAGGATGGTGTGAACATGTGTACCCTCATGGC
CATGGACCTTGGTGAACTGTGTGAAGACACAATCACTTATAACTGTCCTCTTCTCAGGCAGAATGAACCT
GAAGACATTGACTGTTGGTG

>GKP/DENV-2/1921257/19
TTTCAATATGCTGAAACGCGCGAGAAACCGCGTGTCAACTGTGCAACAGCTGACAAAGAGATTCTCACTT
GGAATGCTGCAGGGACGAGGACCGTTGAAATTGTTCATGGCCTTGGTGGCATTCCTTCGTTTCCTAACAA
TCCCACCTACAGCAGGGATACTAAAAAGATGGGGAACGATCAAAAAGTCAAAAGCCATCAATGTCTTGAG
AGGGTTCAGGAAAGAGATTGGAAGGATGTTGAACATCTTGAATAGGAGACGCAGAACCGCAGGCGTGATC
ATCATGCTAATTCCAACAGCGATGGCGTTCCATTTAACCACACGCAACGGAGAACCACACATGATCGTCA
GCAGACAAGAGAAAGGGAAAAGTCTCTTGTTCAAAACAGAGGATGGTGTGAACATGTGTACCCTCATGGC
CATGGACCTTGGTGAACTGTGTGAAGACACAATCACTTATAACTGTCCTCTTCTCAGGCAGAATGAACCT
GAAGACATTG

>GKP/DENV-2/1921175/19
TTTCAATATGCTGAAACGCGCGAGAAACCGCGTGTCAACTGTGCAACAGCTGACAAAGAGATTCTCACTT
GGAATGCTGCAGGGACGAGGACCGTTGAAATTGTTCATGGCCTTGGTGGCATTCCTTCGTTTCCTAACAA
TCCCACCAACAGCAGGGATACTAAAAAGATGGGGAACGATCAAAAAGTCAAAAGCCATCAATGTCTTGAG
AGGGTTCAGGAAAGAGATTGGAAGGATGTTGAACATCTTGAATAGGAGACGCAGAACCGCAGGCGTGATC
ATCATGCTAATTCCAACAGCGATGGCGTTCCATTTAACCACACGCAACGGAGAACCACACATGATCGTCA
GCAGACAAGAGAAAGGGAAAAGTCTCTTGTTCAAAACAGAGGATGGTGTGAACATGTGTACCCTCATGGC
CATGGACCTTGGTGAACTGTGTGAAGACACAATCACTTATAACTGTCCTCTTCTCAGGCAGAATGAACCT
GAAGACATTG

>GKP/DENV-2/1821101/18
AGATTCTCACTTGGAATGCTACAGGGACGAGGACCACTGAAACTGTTCATGGCCCTGGTGGCATTCCTTC
GTTTCCTAACAATCCCGCCAACAGCAGGGATATTAAAAAGATGGGGAACAATCAAAAAATCAAAGGCTAT
CAATGTCTTGAGAGGGTTCAGGAAAGAGATTGGAAGGATGCTGAACATCTTGAACAGGAGACGCAGAACT
GCAGGTATAATTATTATGATGATCCCAACAGTGATGGCGTTCCATTTAACCACACGCAATGGAGAACCAC
ACATGATCGTCAGTAGACAAGAGAAAGGGAAAAGTCTTCTGTTTAAAACAGAGAACGGTGTGAACATGTG
CACCCTCATGGCCATGGATCTTGGTGAACTGTGTGAAGACACAATCACTTATAATTGTCCTCTTCTCAGG
CAGAATGAACCTGAAGACAT

>GKP/DENV-3/1921008/19
AGAAACCGTGTGTCAACTGGATCACAGTTGGCGAAGAGATTCTCAAAAGGATTGCTGAACGGCCAGGGACCAATGAAATT
GGTCATGGCTTTCATAGCCTTCCTTAGATTTCTGGCCATTCCACCAACAGCAGGAGTTTTGGCCAGATGGGGAACCTTCA
AGAAGTCGGGGGCCATTAAGGTTCTGAAAGGCTTCAAGAAGGAGATTTCAAACATGCTGAGCATAATCAACAAACGGAAA
AAGACATCGCTCTGTCTCATGATGATATTGCCAGCAGCACTTGCTTTCCACTTGACTTCACGAGATGGAGAGCCGCGCAT
GATTGTGGGGAAGAATGAAAGAGGGAAATCCCTACTTTTTAAGACAGCCTCTGGAATCAACATGTGCACACTCATAGCCATGGACTTG
GGAGAAATGTGTGATGACACGGTCACTTACAAATGCCCCCAC

>GKP/DENV-3/1821077/18
CGCGCGAGAAACCGTGTGTCAACTGGATCACAGTTGGCGAAGAGATTCTCAAAAGGATTGCTGAACGGCC
AGGGACCAATGAAATTGGTCATGGCGTTCATAGCCTTCCTTAGATTTCTGGCCATTCCACCAACAGCAGG
AGTTTTGGCCAGATGGGGAACCTTCAAGAAGTCGGGCGCCATTAAGGTTCTGAAAGGCTTCAAGAAGGAG
ATTTCAAACATGCTGAGCATAATCAACAAACGGAAAAAGACATCGCTCTGTCTCATGATGATATTGCCAG
CAGCACTTGCTTTCCACTTGACTTCACGAGATGGAGAGCCGCGGATGATTGTGGGGAAGAATGAAAGAGG
GAAATCCCTACTTTTTAAGACAGCCTCTGGAATCAACATGTGCACACTCATAGCCATGGACTTGGGAGAA
ATGTGTGATGACACGGTCACTTACAAATGCCCCCACATTACCGAAGTGGAACCTGAAGACATTGACTGTT
GG

>GKP/DENV-3/1821070/18
CTGAAACGCGCGAGAAACCGTGTGTCAACTGGATCACAGTTGGCGAAGAGATTCTCAAAAGGATTGCTGA
ACGGCCAGGGACCAATGAAATTGGTCATGGCGTTCATAGCCTTCCTTAGATTTCTGGCCATTCCACCAAC
AGCAGGAGTTTTGGCCAGATGGGGAACCTTCAAGAAGTCGGGTGCCATTAAGGTTCTGAAAGGCTTCAAG
AAGGAGATTTCAAACATGCTGAGCATAATCAACAAACGGAAAAAGACATCGCTCTGTCTCATGATGATAT
TGCCAGCAGCACTTGCTTTCCACTTGACTTCACGAGATGGAGAGCCGCGGATGATTGTAGGGAAGAATGA
AAGAGGGAAATCCCTACTTTTTAAGACAGCCTCTGGAATCAACATGTGCACACTCATAGCCATGGACTTG
GGAGAAATGTGTGATGACACGGTCACTTACAAATGCCCCCAC

>GKP/DENV-3/1921239/19
TCAATATGCTGAAACGCGCGAGAAACCGTGTGTCAACTGGATCACAGTTGGCGAAGAGATTCTCAAAAGG
ATTGCTGAACGGCCAGGGACCAATGAAATTGGTCATGGCGTTCATAGCCTTCCTTAGATTTCTGGCCATT
CCACCAACAGCAGGAGTTTTGGCCAGATGGGGAACCTTCAAGAAGTCGGGGGCCATTAAGGTTCTGAAAG
GCTTCAAGAAGGAGATTTCAAACATGCTGAGCATAATCAACAAACGGAAAAAGACATCGCTCTGTCTCAT
GATGATATTGCCAGCAGCACTTGCTTTCCACTTGACTTCACGAGATGGAGAGCCGCGCATGATTGTGGGG
AAGAATGAAAGAGGAAAATCCCTACTTTTTAAGACAGCCTCTGGAATCAACATGTGCACACTCATAGCCA
TGGACTTGGGAGAAATGTGTGATGACACGGTCACTTACAAATGCCCCCACATTACCGAAGTGGAACCTGA
AGACATTGACTGTTGGTGCAA

>GKP/DENV-3/1821045/18 
CTGAAACGCGCGAGAAACCGTGTGTCAACTGGATCACAGTTGGCGAAGAGATTCTCAAAAGGATTGCTGA
ACGGCCAGGGACCAATGAAATTGGTCATGGCGTTCATAGCCTTCCTTAGATTTCTGGCCATTCCACCAAC
AGCAGGAGTTTTGGCCAGATGGGGAACCTTCAAGAAGTCGGGCGCCATCAAGGTTCTGAAAGGCTTCAAG
AAGGAGATTTCAAACATGCTGAGCATAATCAACAAACGGAAAAAGACATCGCTCTGTCTCATGATGATAT
TGCCAGCAGCACTTGCTTTCCACTTGACTTCACGAGATGGAGAGCCGCGGATGATTGTGGGGAAGAATGA
AAGAGGGAAATCCCTACTTTTTAAGACAGCCTCTGGAATCAACATGTGCACACTCATAGCCATGGACTTG
GGAGAAATGTGTGATGACACGGTCACTTACAAATGCCCCCAC

>GKP/DENV-3/1821021/18
TTCAATATGCTGAAACGCGCGAGAAACCGTGTGTCAACTGGATCACAGTTGGCGAAGAGATTCTCAAAAGGATTGCTGAACGGCCAGGG
ACCAATGAAATTGGTCATGGCGTTCATAGCCTTCCTTAGATTTCTGGCCATTCCACCAACAGCAGGAGTTTTGGCCAGAT
GGGGAACCTTCAAGAAGTCGGGTGCCATTAAGGTTCTGAAAGGCTTCAAGAAGGAGATTTCAAACATGCTGAGCATAATC
AACAAACGGAAAAAGACATCGCTCTGTCTCATGATGATATTGCCAGCAGCACTTGCTTTCCACTTGACTTCACGAGATGG
AGAGCCGCGGATGATTGTGGGGAAGAATGAAAGAGGGAAATCCCTACTTTTTAAGACAGCCTCTGGAATCAACATGTGCACACTCATAGCCATGGACTTG
GGAGAAATGTGTGATGACACGGTCACTTACAAATGCCCCCAC

>GKP/DENV-3/1821010/18
TCAATATGCTGAAACGCGCGAGAAACCGTGTGTCAACTGGATCACAGTTGGCGAAGAGATTCTCAAAAGG
ATTGCTGAACGGCCAGGGACCAATGAAATTGGTTATGGCGTTCATAGCCTTCCTTAGATTTCTGGCCATT
CCACCAACAGCAGGAGTTTTGGCCAGATGGGGAACCTTCAAGAAGTCGGGGGCCATTAAGGTTCTGAAAG
GCTTCAAGAAGGAGATTTCAAACATGCTGAGCATAATCAACAAACGGAAAAAGACATCGCTCTGTCTCAT
GATGATATTGCCAGCAGCACTTGCTTTCCACTTGACTTCACGAGATGGAGAGCCGCGCATGATTGTGGGG
AAGAATGAAAGAGGAAAATCCCTACTTTTTAAGACAGCCTCTGGAATCAACATGTGCACACTCATAGCCA
TGGACTTGGGAGAAATGTGTGATGACACGGTCACTTACAAATGCCCCCACATTACCGAAGTGGAACCTGA
AGACATTGACTGTTGGTGCAA

>GKP/DENV-3/1821050/18
AATATGCTGAAACGCGTGAGAAACCGTGTGTCAACTGGATCACAGTTGGCGAAGAGATTCTCAAAAGGAT
TGCTGAACGGCCAGGGACCAATGAAATTGGTCATGGCGTTCATAGCCTTCCTTAGATTTCTGGCCATTCC
ACCAACAGCAGGAGTTTTGGCCAGATGGGGAACCTTCAAGAAGTCAGGTGCCATTAAGGTTCTGAAAGGC
TTCAAGAAGGAGATTTCAAACATGCTGAGCATAATCAACAAACGGAAAAAGACATCGCTCTGTCTCATGA
TGTTATTGCCAGCAGCACTTGCTTTCCACTTGACTTCACGAGATGGAGAGCCGCGGATGATTGTGGGGAA
GAATGAAAGAGGGAAATCCCTACTTTTTAAGACAGCCTCTGGAATCAACATGTGCACACTCATAGCCATG
GACTTGGGAGAAATGTGTGATGACACGGTCACTTACAAATGCCCCCACATTACCGAAGTGGAACCTGAAG
ACATTGACTG

>GKP/DENV-3/1921039/19
TCAATATGCTGAAACGCGCGAGAAACCGTGTGTCAACTGGATCACAGTTGGCGAAGAGATTCTCAAAAGG
ATTGCTGAACGGCCAGGGACCAATGAAATTGGTTATGGCGTTCATAGCCTTCCTTAGATTTCTGGCCATT
CCACCAACAGCAGGAGTTTTGGCCAGATGGGGAACCTTCAAGAAGTCGGGGGCCATTAAGGTTCTGAAAG
GCTTCAAGAAGGAGATTTCAAACATGCTGAGCATAATCAACAAACGGAAAAAGACATCGCTCTGTCTCAT
GATGATATTGCCAGCAGCACTTGCTTTCCACTTGACTTCACGAGATGGAGAGCCGCGCATGATTGTGGGG
AAGAATGAAAGAGGAAAATCCCTACTTTTTAAGACAGCCTCTGGAATCAACATGTGCACACTCATAGCCA
TGGACTTGGGAGAAATGTGTGATGACACGGTCACTTACAAATGCCCCCACATTACCGAAGTGGAACCTGA
AGACATTGACTGTTGGTGCAA

>GKP/DENV-3/1921042/19
CGCGCGAGAAACCGTGTGTCAACTGGATCACAGTTGGCGAAGAGATTCTCAAAAGGATTGCTGAACGGCC
AGGGACCAATGAAACTGGTCATGGCGTTCATAGCCTTCCTTAGATTTCTGGCCATTCCACCAACAGCAGG
AGTTTTGGCTAGATGGGGAACCTTCAAGAAGTCGGGTGCCATTAAGGTTCTGAAAGGCTTCAAGAAGGAG
ATTTCAAACATGCTGAGCATAATCAACAAACGGAAAAAGACATCGCTCTGTCTCATGATGATATTGCCAG
CAGCACTTGCTTTCCACTTGACTTCACGAGATGGAGAGCCGCGGATGATTGTGGGGAAGAATGAAAGAGG
GAAATCCCTACTTTTTAAGACAGCCTCTGGAATCAACATGTGCACACTCATTGCCATGGACTTGGGAGAA
ATGTGTGATGACACGGTCACTTACAAATGCCCCCACATTACCGAAGTGGAACCTGAAGACATTGACTGTT
GG

>GKP/DENV-3/1821072/18
CGCGCGAGAAACCGTGTGTCAACTGGATCACAGTTGGCGAAGAGATTCTCAAAAGGATTGCTGAACGGCC
AGGGACCAATGAAATTGGTCATGGCGTTCATAGCCTTCCTTAGATTTCTGGCCATTCCACCAACAGCAGG
AGTTTTGGCCAGATGGGGAACCTTCAAGAAGTCAGGTGCCATTAAGGTTCTGAAAGGCTTCAAGAAGGAG
ATTTCAAACATGCTGAGCATAATCAACAAACGGAAAAAGACATCGCTCTGTCTCATGATGTTATTGCCAG
CAGCACTTGCTTTCCACTTGACTTCACGAGATGGAGAGCCGCGGATGATTGTGGGGAAGAATGAAAGAGG
GAAATCCCTACTTTTTAAGACAGCCTCTGGAATCAACATGTGCACACTCATAGCCATGGACTTGGGAGAA
ATGTGTGATGACACGGTCACTTACAAATGCCCCCACATTACCGAAGTGGAACCTGAAGACATTGACTGTT
GG

>GKP/DENV-3/1821085/18
TCAATATGCTGAAACGCGCGAGAAACCGTGTGTCAACTGGATCACAGTTGGCGAAGAGATTCTCAAAAGG
ATTGCTGAACGGCCAGGGACCAATGAAATTGGTCATGGCGTTCATAGCCTTCCTTAGATTTCTGGCCATT
CCACCAACAGCAGGAGTTTTGGCCAGATGGGGAACCTTCAAGAAGTCGGGGGCCATTAAGGTTCTGAAAG
GCTTCAAGAAGGAGATTTCAAACATGCTGAGCATAATCAACAAACGGAAAAAGACATCGCTCTGTCTCAT
GATGATATTGCCAGCAGCACTTGCTTTCCACTTGACTTCACGAGATGGAGAGCCGCGCATGATTGTGGGG
AAGAATGAAAGAGGAAAATCCCTACTTTTTAAGACAGCCTCTGGAATTAACATGTGCACACTCATAGCCA
TGGACTTGGGAGAAATGTGTGATGACACGGTCACTTACAAATGCCCCCACATTACCGAAGTGGAACCTGA
AGACATTGACTGTTGGTGCAA

>GKP/DENV-3/1921126/19
CTGAAACGCGCGAGAAACCGTGTGTCAACTGGATCACAGTTGGCGAAGAGATTCTCAAAAGGATTGCTGA
ACGGCCAGGGACCAATGAAATTGGTCATGGCGTTCATAGCCTTCCTTAGATTTCTGGCCATTCCACCAAC
AGCAGGAGTTTTGGCCAGATGGGGAACCTTCAAGAAGTCGGGTGCCATTAAGGTTCTGAAAGGCTTCAAG
AAGGAGATTTCAAACATGCTGAGCATAATCAACAAACGGAAAAAGACATCGCTCTGTCTCATGATGATAT
TGCCAGCAGCACTTGCTTTCCACTTGACTTCACGAGATGGAGAGCCGCGCATGATTGTGGGGAAGAATGA
AAGAGGGAAATCCCTACTTTTTAAGACAGCCTCTGGAATCAACATGTGCACACTCATAGCCATGGACTTG
GGAGAAATGTGTGATGACACGGTCACTTACAAATGCCCCCAC

>GKP/DENV-3/1921159/19
TCAATATGCTGAAACGCGCGAGAAACCGTGTGTCAACTGGATCACAGTTGGCGAAGAGATTCTCAAAAGG
ATTGCTGAACGGCCAGGGACCAATGAAATTGGTTATGGCGTTCATAGCCTTCCTTAGATTTCTGGCCATT
CCACCAACAGCAGGAGTTTTGGCCAGATGGGGAACTTTCAAGAAGTCGGGGGCCATTAAGGTTCTGAAAG
GCTTCAAGAAGGAGATTTCAAACATGCTGAGCATAATCAACAAACGGAAAAAGACATCGCTCTGTCTCAT
GATGATATTGCCAGCAGCACTTGCTTTCCACTTGACTTCACGAGATGGAGAGCCGCGCATGATTGTGGGG
AAGAATGAAAGAGGAAAATCCCTACTTTTTAAGACAGCCTCTGGAATCAACATGTGCACACTCATAGCCA
TGGACTTGGGAGAAATGTGTGATGACACGGTCACTTACAAATGCCCCCACATTACCGAAGTGGAACCTGA
AGACATTGACTGTTGGTGCAA

>GKP/DENV-3/1921223/19
TCAATATGCTGAAACGCGCGAGAAACCGTGTGTCAACTGGATCACAGTTGGCGAAGAGATTCTCAAAAGG
ATTGCTGAACGGCCAGGGACCAATGAAATTGGTTATGGCGTTCATAGCCTTCCTTAGATTTCTGGCCATT
CCACCAACAGCAGGAGTTTTGGCCAGATGGGGAACCTTCAAGAAGTCGGGGGCCATTAAGGTTCTGAAAG
GCTTCAAGAAGGAGATTTCAAACATGCTGAGCATAATCAACAAACGGAAAAAGACATCGCTCTGTCTCAT
GATGATATTGCCAGCAGCACTTGCTTTCCACTTGACTTCACGAGATGGAGAGCCGCGCATGATTGTGGGG
AAGAATGAAAGAGGAAAATCCCTACTTTTTAAGACAGCCTCTGGAATCAACATGTGCACACTCATAGCCA
TGGACTTGGGAGAAATGTGTGATGACACGGTCACTTACAAATGCCCCCACATTACCGAAGTGGAACCTGA
AGACATTGACTGTTGGTGCAA

>GKP/DENV-3/1821080/18
AACGCGCGAGAAACCGTGTGTCAACTGGATCACAGTTGGCGAAGAGATTCTCAAAAGGATTGCTGAACGGCCAGGGACCAATGAAATTGGTCATGGCGTTCATAGCCTTCCTTAGATTTCTGGCCATTCCACCAACAGCAGGAGTTTTGGCCAGATGGGGAACCTTCAAGAAGTCAGGTGCCATTAAGGTTCTGAAAGGCTTCAAGAAGGAGATTTCAAACATGCTGAGCATAATCAACAAACGGAAAAAGACATCGCTCTGTCTCATGATGTTATTGCCAGCAGCACTTGCTTTCCACTTGACTTCACGAGATGGAGAGCCGCGGATGATTGTGGGGAAGAATGAAAGAGGGAAATCCCTACTTTTTAAGACAGCCTCTGGAATCAACATGTGCACACTCATAGCCATGGACTTGGGAGAAATGTGTGATGACACGGTCACTTACAAATGCCCCCACATTACCGAAGTGGAACCTGAAGACATTGA

>GKP/DENV-3/1821029/18
CTGAAACGCGCGAGAAACCGTGTGTCAACTGGATCACAGTTGGCGAAGAGATTCTCAAAAGGATTGCTGAACGGCCAGGG
ACCAATGAAATTGGTCATGGCGTTCATAGCCTTCCTTAGATTTCTGGCCATTCCACCAACAGCAGGAGTTTTGGCCAGAT
GGGGAACCTTCAAGAAGTCAGGTGCCATCAAGGTTCTGAAAGGCTTCAAGAAGGAGATTTCAAACATGCTGAGCATAATC
AACAAACGGAAAAAGACATCGCTCTGTCTCATGATGATATTGCCAGCAGCACTTGCTTTCCACTTGACTTCACGAGATGG
AGAGCCGCGGATGATTGTGGGGAAGAATGAAAGAGGGAAATCCCTACTTTTTAAGACAGCCTCTGGAATCAACATGTGCACACTCATAGCCATGGACTTG
GGAGAAATGTGTGATGACACGGTCACTTACAAATGCCCCCAC

>GKP/DENV-3/1821057/18
CGCGCGAGAAACCGTGTGTCAACTGGATCACAGTTGGCGAAGAGATTCTCAAAAGGATTGCTGAACGGCC
AGGGACCAATGAAATTGGTCATGGCGTTCATAGCCTTCCTTAGATTTCTGGCCATTCCACCAACAGCAGG
AGTTTTGGCCAGATGGGGAACCTTCAAGAAGTCGGGTGCCATTAAGGTTCTGAAAGGCTTCAAGAAGGAG
ATTTCAAACATGCTGAGCATAATCAACAAACGGAAAAAGACATCGCTCTGTCTCATGATGATATTGCCAG
CAGCACTTGCTTTCCACTTGACTTCACGAGATGGAGAGCCGCGGATGATTGTGGGGAAGAATGAAAGAGG
GAAATCCCTACTTTTTAAGACAGCCTCTGGAATCAACATGTGCACACTCATAGCCATGGACTTGGGAGAA
ATGTGTGATGACACGGTCACTTACAAATGCCCCCACATTACCGAAGTGGAACCTGAAGACATTGACTGTT
GG

>GKP/DENV-3/1821051/18
GAAACGCGCGAGAAACCGTGTGTCAACTGGATCACAGTTGGCGAAGAGATTCTCAAAAGGATTGCTGAACGGCCAGGGAC
CAATGAAATTGGTCATGGCGTTCATAGCCTTCCTTAGATTTCTGGCCATTCCACCAACAGCAGGAGTTTTGGCCAGATGG
GGAACCTTCAAGAAGTCGGGTGCCATTAAGGTTCTGAAAGGCTTCAAGAAGGAGATTTCAAACATGCTGAGCATAATCAA
CAAACGGAAAAAGACATCGCTCTGTCTCATGATGATATTGCCAGCAGCACTTGCTTTCCACTTGACTTCACGAGATGGAG
AGCCGCGGATGATTGTGGGGAAGAATGAAAGAGGGAAATCCCTACTTTTTAAGACAGCCTCTGGAATCAACATGTGCACACTCATAGCCATGGACTTG
GGAGAAATGTGTGATGACACGGTCACTTACAAATGCCCCCAC

>GKP/DENV-3/1921087/19
TTAAACGCGCGAGAAACCGTGTGTCAACTGGATCACAGTTGGCGAAGAGATTCTCAAAAGGATTGCTGAA
CGGCCAGGGACCAATGAAATTGGTCATGGCGTTCATAGCCTTCCTTAGATTTCTGGCCATTCCACCAACA
GCTGGAGTTTTGGCCAGATGGGGAACCTTCAAGAAGTCGGGGGCCATTAAGGTCCTGAAAGGCTTCAAGA
AGGAGATTTCAAACATGTTGAGCATAATCAACAAACGGAAAAAGACATCGCTCTGTCTCATGATGATATT
GCCAGCAGCACTTGCTTTCCACTTGACTTCACGAGATGGAGAGCCGCGCATGATTGTGGGGAAGAATGAA
AGAGGAAAGTCCCTACTTTTTAAGACAGCCTCTGGAATCAACATGTGCACACTCATAGCCATGGACTTGG
GAGAGATGTGTGATGACACGGTCACTTACAAATGCCCTCACATTAC

>GKP/DENV-4/1921105/19
TTTCAATATGCTGAAACGCGAGAGAAACCGCGTATCAACCCCTCAAGGGTTGGTGAAGAGATTCTCAACC
GGACTCTTTTCCGGGAAAGGACCCTTACGGATGGTGTTAGCATTCATCACGTTTCTGCGAGTTCTTTCCA
TCCCACCAACAGCAGGGATTCTGAAAAGATGGGGACAGTTAAAGAAAAATAAGGCCATCAAAATACTGAC
TGGATTCAGGAAGGAGATAGGCCGCATGCTGAACATCTTGAATGGAAGGAAAAGGTCAACAATAACATTG
TTGTGCTTGATTCCCACCGCAATGGCGTTTCACTTGTCAACGAGAGATGGCGAACCCCTTATGATAGTGA
CGAAACACGAAAGGGGGAGACCTCTCTTGTTCAAGACAACAGAAGGAATCAACAAGTGCACTCTTATTGC
CATGGACCTAGGTGAAATGTGTGAGGACACCGTCACGTACAAATGCCCTTTACTGGTCAACACCGAACCT
GAAGACATTGACTGTTGGTGCAAA

>GKP/DENV-4/1821086/18
AATATGCTGAAACGCGCGAGAAACCGCGTATCAACCCCTCAAGGGTTGGTGAAGAGATTCTCAACCGGAC
TCTTTTCCGGGAAAGGACCTTTACGGATGGTGTTAGCATTCATCACGTTTCTGCGAGTTCTTTCCATCCC
ACCAACAGCAGGGATTCTGAAAAGATGGGGACAGTTAAAGAAAAATAAGGCCATCAAAATACTGACTGGA
TTCAGGAAGGAGATAGGCCGCATGCTGAACATCTTGAATGGAAGGAAAAGGTCAACAATAACATTGTTGT
GCTTGATTCCCACCGCAATGGCGTTTCACTTGTCAACGAGAGATGGCGAACCCCTTATGATAGTGACGAA
ACACGAAAGGGGGAGACCTCTCTTGTTCAAGACAACAGAAGGAATCAACAAGTGCACTCTTATTGCCATG
GACCTAGGTGAAATGTGTGAGGACACCGTCACGTACAAATGCCCTTTACTGGTCAACACCGAACCTGAAG
ACATTGACTGTTGGTGC

>GKP/DENV-4/1921011/19
CCTTTCAATATGCTGAAACGCGAGAGAAACCGCGTATCAACCCCTCAAGGGTTGGTGAAGAGATTCTCAA
CCGGACTCTTTTCCGGGAAAGGACCCTTACGGATGGTGTTAGCATTCATCACGTTTCTGCGAGTTCTTTC
CATCCCACCAACAGCAGGGATTCTGAAAAGATGGGGACAGTTAAAGAAAAATAAGGCCATCAAAATACTG
ACTGGATTCAGGAAGGAGATAGGCCGCATGCTGAACATCTTGAATGGAAGGAAAAGGTCAACAATAACAT
TGTTGTGCTTGATTCCCACCGCAATGGCGTTTCACTTGTCAACGAGAGATGGCGAACCCCTTATGATAGT
GACGAAACACGAAAGGGGGAGACCTCTCTTGTTCAAGACAACAGAAGGAATCAACAAGTGCACTCTTATT
GCCATGGACCTAGGTGAAATGTGTGAGGACACCGTCACGTACAAATGCCCTTTACTGGTCAACACCGAAC
CTGAAGACATTGACTGTTGGTGCAAA

>GKP/DENV-4/1821089/18
GGGTTGGTGAAGAGACTCTCGACCGGACTTTTTTCCGGGAAAGGACCCTTACGGATGGTGTTGGCATTCA
TCACGTTCTTGCGAGTTCTTTCCATCCCACCAACAGCAGGGATTCTGAAAAGATGGGGACAGCTAAAGAA
AAACAAGGCCATAAAAATACTAACTGGATTCAGGAAGGAGATAGGCCGTATGCTGAACATCTTGAATGGA
AGGAAAAGGTCAACAATGACATTGCTGTGCTTGATTCCTACTGTAATGGCGTTCCACTTGTCAACGAGAG
ATGGAGAACCCCTCATGATAGTGGCGAAACACGAAAGAGGGAGACCTCTCTTGTTCAAGACAACAGAAGG
AATCAACAAGTGCACTCTCATTGCCATGGACCTGGGTGAGATGTGCGAGGACACCGTTACTTATAAATGC
CCCT
