# Supplementary material for: Co-circulation of all the four Dengue virus serotypes during 2018–2019: first report from Eastern Uttar Pradesh, India
Source: PeerJ. 2023 Jan 9;11:e14504. doi: 10.7717/peerj.14504 (PMC9835713; doi:10.7717/peerj.14504)
Supplement: Supplemental Information 3 [file peerj-11-14504-s003.txt]

LOCUS       MZ490477                 507 bp    RNA     linear   VRL 02-JUL-2021
DEFINITION  Dengue virus 1 isolate GKP/DENV-1/1821035/18 polyprotein (POLY)
            gene, partial cds.
ACCESSION   MZ490477
VERSION     MZ490477
KEYWORDS    .
SOURCE      Dengue virus 1
  ORGANISM  Dengue virus 1
            Viruses; Riboviria; Orthornavirae; Kitrinoviricota; Flasuviricetes;
            Amarillovirales; Flaviviridae; Flavivirus.
REFERENCE   1  (bases 1 to 507)
  AUTHORS   Deval,H., Behera,S.P., Bhardwaj,P., Srivastava,N., Srivastava,R.K.
            and Kavathekar,A.
  TITLE     Circulation of all the four dengue virus serotypes in Eastern Uttar
            pradesh, India during 2018-19
  JOURNAL   Unpublished
REFERENCE   2  (bases 1 to 507)
  AUTHORS   Deval,H., Behera,S.P., Bhardwaj,P., Srivastava,N., Srivastava,R.K.
            and Kavathekar,A.
  TITLE     Direct Submission
  JOURNAL   Submitted (02-JUL-2021) molecular biology, ICMR-Regional Medical
            Research Centre, BRD Medical college campus, Gorakhpur, Uttar
            Pradesh 273013, India
COMMENT     ##Assembly-Data-START##
            Sequencing Technology :: Sanger dideoxy sequencing
            ##Assembly-Data-END##
FEATURES             Location/Qualifiers
     source          1..507
                     /organism="Dengue virus 1"
                     /mol_type="genomic RNA"
                     /serotype="Dengue virus 1"
                     /isolate="GKP/DENV-1/1821035/18"
                     /isolation_source="whole blood"
                     /host="Homo sapiens"
                     /db_xref="taxon:11053"
                     /country="India"
                     /collection_date="Oct-2018"
                     /note="capsid-premembrane junction region;
                     genotype: 1"
     gene            <1..>507
                     /gene="POLY"
     CDS             <1..>507
                     /gene="POLY"
                     /codon_start=1
                     /product="polyprotein"
                     /protein_id="QXF68646"
                     /translation="FNMLKRARNRVSTGSQLAKRFSKGLLSGQGPMKMVMAFIAFLRF
                     LAIPPTAGILARWSSFKKNGAIKVLRGFKKEISSMLNIMNRRKRSVTMLLMLLPTALA
                     FHLTTRGGEPHMIVTKQERGKSLLFKTSAGVNMCTLIAMDLGELCEDTMTYKCPRITE
                     AEPEDIDCW"
     mat_peptide     <1..306
                     /gene="POLY"
                     /product="anchored capsid protein ancC"
     mat_peptide     <1..264
                     /gene="POLY"
                     /product="capsid protein C"
     mat_peptide     307..>507
                     /gene="POLY"
                     /product="membrane glycoprotein precursor prM"
     mat_peptide     307..>507
                     /gene="POLY"
                     /product="protein pr"
ORIGIN      
        1 ttcaatatgc tgaaacgcgc gagaaaccgc gtgtcaactg gttcacagtt ggcgaagaga
       61 ttctcaaaag gattgctctc aggccaagga cccatgaaaa tggtgatggc tttcatagca
      121 ttcctaagat ttctagccat acccccaaca gcaggaattt tggctagatg gagctcattc
      181 aagaagaatg gagcgatcaa agtgttacgg ggtttcaaaa aagagatctc aagcatgctg
      241 aacataatga acaggagaaa aagatccgtg accatgctcc tcatgctgct gcccacagcc
      301 ttggcgttcc acttgaccac acgaggggga gagccacaca tgatagttac caagcaggaa
      361 agaggaaagt cactcttgtt taagacctct gcaggtgtca acatgtgcac cctcattgca
      421 atggatttgg gagagttatg tgaggataca atgacctaca aatgcccccg gatcactgaa
      481 gcggaacctg aagacattga ctgttgg
//
LOCUS       MZ490478                 507 bp    RNA     linear   VRL 02-JUL-2021
DEFINITION  Dengue virus 1 isolate GKP/DENV-1/1821237/18 polyprotein (POLY)
            gene, partial cds.
ACCESSION   MZ490478
VERSION     MZ490478
KEYWORDS    .
SOURCE      Dengue virus 1
  ORGANISM  Dengue virus 1
            Viruses; Riboviria; Orthornavirae; Kitrinoviricota; Flasuviricetes;
            Amarillovirales; Flaviviridae; Flavivirus.
REFERENCE   1  (bases 1 to 507)
  AUTHORS   Deval,H., Behera,S.P., Bhardwaj,P., Srivastava,N., Srivastava,R.K.
            and Kavathekar,A.
  TITLE     Circulation of all the four dengue virus serotypes in Eastern Uttar
            pradesh, India during 2018-19
  JOURNAL   Unpublished
REFERENCE   2  (bases 1 to 507)
  AUTHORS   Deval,H., Behera,S.P., Bhardwaj,P., Srivastava,N., Srivastava,R.K.
            and Kavathekar,A.
  TITLE     Direct Submission
  JOURNAL   Submitted (02-JUL-2021) molecular biology, ICMR-Regional Medical
            Research Centre, BRD Medical college campus, Gorakhpur, Uttar
            Pradesh 273013, India
COMMENT     ##Assembly-Data-START##
            Sequencing Technology :: Sanger dideoxy sequencing
            ##Assembly-Data-END##
FEATURES             Location/Qualifiers
     source          1..507
                     /organism="Dengue virus 1"
                     /mol_type="genomic RNA"
                     /serotype="Dengue virus 1"
                     /isolate="GKP/DENV-1/1821237/18"
                     /isolation_source="whole blood"
                     /host="Homo sapiens"
                     /db_xref="taxon:11053"
                     /country="India"
                     /collection_date="Oct-2018"
                     /note="capsid-premembrane junction region;
                     genotype: 1"
     gene            <1..>507
                     /gene="POLY"
     CDS             <1..>507
                     /gene="POLY"
                     /codon_start=1
                     /product="polyprotein"
                     /protein_id="QXF68647"
                     /translation="FNMLKRARNRVSTGSQLAKRFSKGLLSGQGPMKMVMAFIAFLRF
                     LAIPPTAGILARWSSFKKNGAIKVLRGFKKEISSMLNIMNRRKRSVTMLLMLLPTALA
                     FHLTTRGGEPHMIVTKQERGKSLLFKTSAGVNMCTLIAMDLGELCEDTMTYKCPRITE
                     AEPEDIDCW"
     mat_peptide     <1..306
                     /gene="POLY"
                     /product="anchored capsid protein ancC"
     mat_peptide     <1..264
                     /gene="POLY"
                     /product="capsid protein C"
     mat_peptide     307..>507
                     /gene="POLY"
                     /product="membrane glycoprotein precursor prM"
     mat_peptide     307..>507
                     /gene="POLY"
                     /product="protein pr"
ORIGIN      
        1 ttcaatatgc tgaaacgcgc gagaaaccgc gtgtcaactg gttcacagtt ggcgaagaga
       61 ttctcaaaag gattgctctc aggccaagga cccatgaaaa tggtgatggc tttcatagca
      121 ttcctaagat ttctagccat acccccaaca gcaggaattt tggctagatg gagctcattc
      181 aagaagaatg gagcgatcaa agtgttacgg ggtttcaaaa aagagatctc aagcatgctg
      241 aacataatga acaggagaaa aagatccgtg accatgctcc tcatgctgct gcccacagcc
      301 ctggcgttcc acttgaccac acgaggggga gagccacaca tgatagttac caagcaggaa
      361 agaggaaagt cactcttgtt taagacctct gcaggtgtca acatgtgcac cctcattgca
      421 atggatttgg gagagttatg tgaggataca atgacctaca aatgcccccg gatcactgaa
      481 gcggaacctg aagacattga ctgttgg
//
LOCUS       MZ490479                 507 bp    RNA     linear   VRL 02-JUL-2021
DEFINITION  Dengue virus 1 isolate GKP/DENV-1/1821047/18 polyprotein (POLY)
            gene, partial cds.
ACCESSION   MZ490479
VERSION     MZ490479
KEYWORDS    .
SOURCE      Dengue virus 1
  ORGANISM  Dengue virus 1
            Viruses; Riboviria; Orthornavirae; Kitrinoviricota; Flasuviricetes;
            Amarillovirales; Flaviviridae; Flavivirus.
REFERENCE   1  (bases 1 to 507)
  AUTHORS   Deval,H., Behera,S.P., Bhardwaj,P., Srivastava,N., Srivastava,R.K.
            and Kavathekar,A.
  TITLE     Circulation of all the four dengue virus serotypes in Eastern Uttar
            pradesh, India during 2018-19
  JOURNAL   Unpublished
REFERENCE   2  (bases 1 to 507)
  AUTHORS   Deval,H., Behera,S.P., Bhardwaj,P., Srivastava,N., Srivastava,R.K.
            and Kavathekar,A.
  TITLE     Direct Submission
  JOURNAL   Submitted (02-JUL-2021) molecular biology, ICMR-Regional Medical
            Research Centre, BRD Medical college campus, Gorakhpur, Uttar
            Pradesh 273013, India
COMMENT     ##Assembly-Data-START##
            Sequencing Technology :: Sanger dideoxy sequencing
            ##Assembly-Data-END##
FEATURES             Location/Qualifiers
     source          1..507
                     /organism="Dengue virus 1"
                     /mol_type="genomic RNA"
                     /serotype="Dengue virus 1"
                     /isolate="GKP/DENV-1/1821047/18"
                     /isolation_source="whole blood"
                     /host="Homo sapiens"
                     /db_xref="taxon:11053"
                     /country="India"
                     /collection_date="Oct-2018"
                     /note="capsid-premembrane junction region;
                     genotype: 1"
     gene            <1..>507
                     /gene="POLY"
     CDS             <1..>507
                     /gene="POLY"
                     /codon_start=1
                     /product="polyprotein"
                     /protein_id="QXF68648"
                     /translation="FNMLKRARNRVSTGSQLAKRFSKGLLSGQGPMKMVMAFIAFLRF
                     LAIPPTAGILARWSSFKKNGAIKVLRGFKKEISSMLNIMNRRKRSVTMLLMLLPTALA
                     FHLTTRGGEPHMIVTKQERGKSLLFKTSAGVNMCTLIAMDLGELCEDTMTYKCPRITE
                     AEPEDIDCW"
     mat_peptide     <1..306
                     /gene="POLY"
                     /product="anchored capsid protein ancC"
     mat_peptide     <1..264
                     /gene="POLY"
                     /product="capsid protein C"
     mat_peptide     307..>507
                     /gene="POLY"
                     /product="membrane glycoprotein precursor prM"
     mat_peptide     307..>507
                     /gene="POLY"
                     /product="protein pr"
ORIGIN      
        1 ttcaatatgc tgaaacgcgc gagaaaccgc gtgtcaactg gttcacagtt ggcgaagaga
       61 ttctcaaaag gattgctctc aggccaagga cccatgaaaa tggtgatggc tttcatagca
      121 ttcctaagat ttctagccat acccccaaca gcaggaattt tggctagatg gagctcattc
      181 aagaagaatg gagcgatcaa agtgttacgg ggtttcaaaa aagagatctc aagcatgctg
      241 aacataatga acaggagaaa aagatccgtg accatgctcc tcatgctgct gcccacagcc
      301 ctggcgttcc acttgaccac acgaggggga gagccacaca tgatagttac caagcaggaa
      361 agaggaaagt cactcttgtt taagacctct gcaggtgtca acatgtgcac cctcattgca
      421 atggatttgg gagagttatg tgaggataca atgacctaca aatgcccccg gatcactgaa
      481 gcggaacctg aagacattga ctgttgg
//
LOCUS       MZ490480                 507 bp    RNA     linear   VRL 02-JUL-2021
DEFINITION  Dengue virus 1 isolate GKP/DENV-1/1821067/18 polyprotein (POLY)
            gene, partial cds.
ACCESSION   MZ490480
VERSION     MZ490480
KEYWORDS    .
SOURCE      Dengue virus 1
  ORGANISM  Dengue virus 1
            Viruses; Riboviria; Orthornavirae; Kitrinoviricota; Flasuviricetes;
            Amarillovirales; Flaviviridae; Flavivirus.
REFERENCE   1  (bases 1 to 507)
  AUTHORS   Deval,H., Behera,S.P., Bhardwaj,P., Srivastava,N., Srivastava,R.K.
            and Kavathekar,A.
  TITLE     Circulation of all the four dengue virus serotypes in Eastern Uttar
            pradesh, India during 2018-19
  JOURNAL   Unpublished
REFERENCE   2  (bases 1 to 507)
  AUTHORS   Deval,H., Behera,S.P., Bhardwaj,P., Srivastava,N., Srivastava,R.K.
            and Kavathekar,A.
  TITLE     Direct Submission
  JOURNAL   Submitted (02-JUL-2021) molecular biology, ICMR-Regional Medical
            Research Centre, BRD Medical college campus, Gorakhpur, Uttar
            Pradesh 273013, India
COMMENT     ##Assembly-Data-START##
            Sequencing Technology :: Sanger dideoxy sequencing
            ##Assembly-Data-END##
FEATURES             Location/Qualifiers
     source          1..507
                     /organism="Dengue virus 1"
                     /mol_type="genomic RNA"
                     /serotype="Dengue virus 1"
                     /isolate="GKP/DENV-1/1821067/18"
                     /isolation_source="whole blood"
                     /host="Homo sapiens"
                     /db_xref="taxon:11053"
                     /country="India"
                     /collection_date="Oct-2018"
                     /note="capsid-premembrane junction region;
                     genotype: 1"
     gene            <1..>507
                     /gene="POLY"
     CDS             <1..>507
                     /gene="POLY"
                     /codon_start=1
                     /product="polyprotein"
                     /protein_id="QXF68649"
                     /translation="FNMLKRARNRVSTGSQLAKRFSKGLLSGQGPMKMVMAFIAFLRF
                     LAIPPTAGILARWSSFKKNGAIKVLRGFKKEISSMLNIMNRRKRSVTMLFMLLPTALA
                     FHLTTRGGEPHMIVSKQERGKSLLFKTSAGVNMCTLIAMDLGELCEDTMTYKCPRITE
                     AEPEDIDCW"
     mat_peptide     <1..306
                     /gene="POLY"
                     /product="anchored capsid protein ancC"
     mat_peptide     <1..264
                     /gene="POLY"
                     /product="capsid protein C"
     mat_peptide     307..>507
                     /gene="POLY"
                     /product="membrane glycoprotein precursor prM"
     mat_peptide     307..>507
                     /gene="POLY"
                     /product="protein pr"
ORIGIN      
        1 ttcaatatgc tgaaacgcgc gagaaaccgc gtgtcaactg gttcacagtt ggcgaagaga
       61 ttctcaaaag gattgctctc aggccaagga cccatgaaaa tggtgatggc tttcatagca
      121 ttcctaagat ttctagccat acccccaaca gcaggaattt tggctagatg gagctcattc
      181 aagaagaatg gagcgatcaa agtgttacgg ggtttcaaaa aagagatctc aagcatgctg
      241 aacataatga acaggaggaa aagatccgtg accatgctct tcatgctgct gcccacagcc
      301 ctggcgttcc acttgaccac acgaggggga gagccacaca tgatagttag caagcaggaa
      361 agaggaaagt cactcttgtt taagacctct gcaggtgtca acatgtgcac cctcattgca
      421 atggatttgg gagagttatg tgaggataca atgacctaca aatgcccccg gatcactgaa
      481 gcggaacctg aagacattga ctgttgg
//
LOCUS       MZ490481                 507 bp    RNA     linear   VRL 02-JUL-2021
DEFINITION  Dengue virus 1 isolate GKP/DENV-1/1821080/18 polyprotein (POLY)
            gene, partial cds.
ACCESSION   MZ490481
VERSION     MZ490481
KEYWORDS    .
SOURCE      Dengue virus 1
  ORGANISM  Dengue virus 1
            Viruses; Riboviria; Orthornavirae; Kitrinoviricota; Flasuviricetes;
            Amarillovirales; Flaviviridae; Flavivirus.
REFERENCE   1  (bases 1 to 507)
  AUTHORS   Deval,H., Behera,S.P., Bhardwaj,P., Srivastava,N., Srivastava,R.K.
            and Kavathekar,A.
  TITLE     Circulation of all the four dengue virus serotypes in Eastern Uttar
            pradesh, India during 2018-19
  JOURNAL   Unpublished
REFERENCE   2  (bases 1 to 507)
  AUTHORS   Deval,H., Behera,S.P., Bhardwaj,P., Srivastava,N., Srivastava,R.K.
            and Kavathekar,A.
  TITLE     Direct Submission
  JOURNAL   Submitted (02-JUL-2021) molecular biology, ICMR-Regional Medical
            Research Centre, BRD Medical college campus, Gorakhpur, Uttar
            Pradesh 273013, India
COMMENT     ##Assembly-Data-START##
            Sequencing Technology :: Sanger dideoxy sequencing
            ##Assembly-Data-END##
FEATURES             Location/Qualifiers
     source          1..507
                     /organism="Dengue virus 1"
                     /mol_type="genomic RNA"
                     /serotype="Dengue virus 1"
                     /isolate="GKP/DENV-1/1821080/18"
                     /isolation_source="whole blood"
                     /host="Homo sapiens"
                     /db_xref="taxon:11053"
                     /country="India"
                     /collection_date="Oct-2018"
                     /note="capsid-premembrane junction region;
                     genotype: 1"
     gene            <1..>507
                     /gene="POLY"
     CDS             <1..>507
                     /gene="POLY"
                     /codon_start=1
                     /product="polyprotein"
                     /protein_id="QXF68650"
                     /translation="FNMLKRARNRVSTGSQLAKRFSKGLLSGQGPMKMVMAFIAFLRF
                     LAIPPTAGILARWSSFKKNGAIKVLRGFKKEISSMLNIMNRRKRSVTMLLMLLPTALA
                     FHLTTRGGEPHMIVTKQERGKSLLFKTSAGVNMCTLIAMDLGELCEDTMTYKCPRITE
                     AEPEDIDCW"
     mat_peptide     <1..306
                     /gene="POLY"
                     /product="anchored capsid protein ancC"
     mat_peptide     <1..264
                     /gene="POLY"
                     /product="capsid protein C"
     mat_peptide     307..>507
                     /gene="POLY"
                     /product="membrane glycoprotein precursor prM"
     mat_peptide     307..>507
                     /gene="POLY"
                     /product="protein pr"
ORIGIN      
        1 ttcaatatgc tgaaacgcgc gagaaaccgc gtgtcaactg gttcacagtt ggcgaagaga
       61 ttctcaaaag gattgctctc aggccaagga cccatgaaaa tggtgatggc tttcatagca
      121 ttcctaagat ttctagccat acccccaaca gcaggaattt tggctagatg gagctcattc
      181 aagaagaatg gagcgatcaa agtgttacgg ggtttcaaaa aagagatctc aagcatgctg
      241 aacataatga acaggagaaa aagatccgtg accatgctcc tcatgctgct gcccacagcc
      301 ctggcgttcc acttgaccac acgaggggga gagccacaca tgatagttac caagcaggaa
      361 agaggaaagt cactcttgtt taagacctct gcaggtgtca acatgtgcac cctcattgca
      421 atggatttgg gagagttatg tgaggataca atgacctaca aatgcccccg gatcactgaa
      481 gcggaacctg aagacattga ctgttgg
//
LOCUS       MZ490482                 465 bp    RNA     linear   VRL 02-JUL-2021
DEFINITION  Dengue virus 1 isolate GKP/DENV-1/1821082/18 polyprotein (POLY)
            gene, partial cds.
ACCESSION   MZ490482
VERSION     MZ490482
KEYWORDS    .
SOURCE      Dengue virus 1
  ORGANISM  Dengue virus 1
            Viruses; Riboviria; Orthornavirae; Kitrinoviricota; Flasuviricetes;
            Amarillovirales; Flaviviridae; Flavivirus.
REFERENCE   1  (bases 1 to 465)
  AUTHORS   Deval,H., Behera,S.P., Bhardwaj,P., Srivastava,N., Srivastava,R.K.
            and Kavathekar,A.
  TITLE     Circulation of all the four dengue virus serotypes in Eastern Uttar
            pradesh, India during 2018-19
  JOURNAL   Unpublished
REFERENCE   2  (bases 1 to 465)
  AUTHORS   Deval,H., Behera,S.P., Bhardwaj,P., Srivastava,N., Srivastava,R.K.
            and Kavathekar,A.
  TITLE     Direct Submission
  JOURNAL   Submitted (02-JUL-2021) molecular biology, ICMR-Regional Medical
            Research Centre, BRD Medical college campus, Gorakhpur, Uttar
            Pradesh 273013, India
COMMENT     ##Assembly-Data-START##
            Sequencing Technology :: Sanger dideoxy sequencing
            ##Assembly-Data-END##
FEATURES             Location/Qualifiers
     source          1..465
                     /organism="Dengue virus 1"
                     /mol_type="genomic RNA"
                     /serotype="Dengue virus 1"
                     /isolate="GKP/DENV-1/1821082/18"
                     /isolation_source="whole blood"
                     /host="Homo sapiens"
                     /db_xref="taxon:11053"
                     /country="India"
                     /collection_date="Oct-2018"
                     /note="capsid-premembrane junction region;
                     genotype: 1"
     gene            <1..>465
                     /gene="POLY"
     CDS             <1..>465
                     /gene="POLY"
                     /codon_start=1
                     /product="polyprotein"
                     /protein_id="QXF68651"
                     /translation="FNMLKRARNRVSTGSQLAKRFSKGLLSGQGPMKMVMAFIAFLRF
                     LAIPPTAGILARWSSFKKNGAIKVLRGFKKEISSMLNIMNRRKRSVTMLLMLLPTALA
                     FHLTTRGGEPHMIVSKQERGKSLLFKTSAGINMCTLIAMDLGELCEDTMTYKC"
     mat_peptide     <1..306
                     /gene="POLY"
                     /product="anchored capsid protein ancC"
     mat_peptide     <1..264
                     /gene="POLY"
                     /product="capsid protein C"
     mat_peptide     307..>465
                     /gene="POLY"
                     /product="membrane glycoprotein precursor prM"
     mat_peptide     307..>465
                     /gene="POLY"
                     /product="protein pr"
ORIGIN      
        1 ttcaatatgc tgaaacgcgc gagaaaccgc gtgtcaactg gttcacagtt ggcgaagaga
       61 ttctcaaaag gattgctctc aggccaagga cccatgaaaa tggtgatggc tttcatagca
      121 ttcctaagat ttctagccat acccccaaca gcaggaattt tggctagatg gagctcattc
      181 aagaagaatg gagcgatcaa agtgttacgg ggtttcaaaa aagagatctc aagcatgctg
      241 aacataatga acaggaggaa aagatccgtg accatgctcc tcatgctgct gcccacagcc
      301 ctggcgttcc atttgaccac acgaggggga gagccacaca tgatagttag caagcaggaa
      361 agaggaaagt cactcctgtt taagacctct gcaggtatca acatgtgcac cctcattgca
      421 atggatttgg gagagttatg tgaggataca atgacctaca aatgc
//
LOCUS       MZ490483                 513 bp    RNA     linear   VRL 02-JUL-2021
DEFINITION  Dengue virus 1 isolate GKP/DENV-1/1921118/19 polyprotein (POLY)
            gene, partial cds.
ACCESSION   MZ490483
VERSION     MZ490483
KEYWORDS    .
SOURCE      Dengue virus 1
  ORGANISM  Dengue virus 1
            Viruses; Riboviria; Orthornavirae; Kitrinoviricota; Flasuviricetes;
            Amarillovirales; Flaviviridae; Flavivirus.
REFERENCE   1  (bases 1 to 513)
  AUTHORS   Deval,H., Behera,S.P., Bhardwaj,P., Srivastava,N., Srivastava,R.K.
            and Kavathekar,A.
  TITLE     Circulation of all the four dengue virus serotypes in Eastern Uttar
            pradesh, India during 2018-19
  JOURNAL   Unpublished
REFERENCE   2  (bases 1 to 513)
  AUTHORS   Deval,H., Behera,S.P., Bhardwaj,P., Srivastava,N., Srivastava,R.K.
            and Kavathekar,A.
  TITLE     Direct Submission
  JOURNAL   Submitted (02-JUL-2021) molecular biology, ICMR-Regional Medical
            Research Centre, BRD Medical college campus, Gorakhpur, Uttar
            Pradesh 273013, India
COMMENT     ##Assembly-Data-START##
            Sequencing Technology :: Sanger dideoxy sequencing
            ##Assembly-Data-END##
FEATURES             Location/Qualifiers
     source          1..513
                     /organism="Dengue virus 1"
                     /mol_type="genomic RNA"
                     /serotype="Dengue virus 1"
                     /isolate="GKP/DENV-1/1921118/19"
                     /isolation_source="whole blood"
                     /host="Homo sapiens"
                     /db_xref="taxon:11053"
                     /country="India"
                     /collection_date="Nov-2019"
                     /note="capsid-premembrane junction region;
                     genotype: 1"
     gene            <1..>513
                     /gene="POLY"
     CDS             <1..>513
                     /gene="POLY"
                     /codon_start=1
                     /product="polyprotein"
                     /protein_id="QXF68652"
                     /translation="FNMLKRARNRVSTGSQLAKRFSKGLLSGQGPMKMVMAFIAFLRF
                     LAIPPTAGILARWSSFKKNGAIKVLRGFKKEISSMLNIMNRRKRSVTMLLMLLPTALA
                     FHLTTRGGEPHMIVTKQERGKSLLFKTSAGVNMCTLIAMDLGELCEDTMTYKCPRITE
                     AEPEDIDCWCK"
     mat_peptide     <1..306
                     /gene="POLY"
                     /product="anchored capsid protein ancC"
     mat_peptide     <1..264
                     /gene="POLY"
                     /product="capsid protein C"
     mat_peptide     307..>513
                     /gene="POLY"
                     /product="membrane glycoprotein precursor prM"
     mat_peptide     307..>513
                     /gene="POLY"
                     /product="protein pr"
ORIGIN      
        1 ttcaatatgc tgaaacgcgc gagaaaccgc gtgtcaactg gttcacagtt ggcgaagaga
       61 ttctcaaaag gattgctctc aggccaagga cccatgaaaa tggtgatggc tttcatagca
      121 ttcctaagat ttctagccat acccccaaca gcaggaattt tggctagatg gagctcattc
      181 aagaagaatg gagcgatcaa agtgttacgg ggtttcaaaa aagagatctc aagcatgctg
      241 aacataatga acaggagaaa aagatccgtg accatgctcc tcatgctgct gcccacagcc
      301 ctggcgttcc acttgaccac acgaggggga gagccacaca tgatagttac caagcaggaa
      361 agaggaaagt cactcttgtt taagacctct gcaggtgtca acatgtgcac cctcattgca
      421 atggatttgg gagagttgtg tgaggataca atgacctaca aatgcccccg gatcactgaa
      481 gcggaacctg aagacattga ctgttggtgc aaa
//
LOCUS       MZ490484                 509 bp    RNA     linear   VRL 02-JUL-2021
DEFINITION  Dengue virus 1 isolate GKP/DENV-1/1921253/19 polyprotein (POLY)
            gene, partial cds.
ACCESSION   MZ490484
VERSION     MZ490484
KEYWORDS    .
SOURCE      Dengue virus 1
  ORGANISM  Dengue virus 1
            Viruses; Riboviria; Orthornavirae; Kitrinoviricota; Flasuviricetes;
            Amarillovirales; Flaviviridae; Flavivirus.
REFERENCE   1  (bases 1 to 509)
  AUTHORS   Deval,H., Behera,S.P., Bhardwaj,P., Srivastava,N., Srivastava,R.K.
            and Kavathekar,A.
  TITLE     Circulation of all the four dengue virus serotypes in Eastern Uttar
            pradesh, India during 2018-19
  JOURNAL   Unpublished
REFERENCE   2  (bases 1 to 509)
  AUTHORS   Deval,H., Behera,S.P., Bhardwaj,P., Srivastava,N., Srivastava,R.K.
            and Kavathekar,A.
  TITLE     Direct Submission
  JOURNAL   Submitted (02-JUL-2021) molecular biology, ICMR-Regional Medical
            Research Centre, BRD Medical college campus, Gorakhpur, Uttar
            Pradesh 273013, India
COMMENT     ##Assembly-Data-START##
            Sequencing Technology :: Sanger dideoxy sequencing
            ##Assembly-Data-END##
FEATURES             Location/Qualifiers
     source          1..509
                     /organism="Dengue virus 1"
                     /mol_type="genomic RNA"
                     /serotype="Dengue virus 1"
                     /isolate="GKP/DENV-1/1921253/19"
                     /isolation_source="whole blood"
                     /host="Homo sapiens"
                     /db_xref="taxon:11053"
                     /country="India"
                     /collection_date="Nov-2019"
                     /note="capsid-premembrane junction region;
                     genotype: 1"
     gene            <1..>509
                     /gene="POLY"
     CDS             <1..>509
                     /gene="POLY"
                     /codon_start=1
                     /product="polyprotein"
                     /protein_id="QXF68653"
                     /translation="NMVKRARNRVSTGSQLAKRFSKGLLSGQGPMKMVMAFIAFLRFL
                     AIPPTAGILARWSSFKKNGAIKVLRGFKKEISSMLNIMNRRKRSVTMLLMLLPTALAF
                     HLTTRGGEPHMIVSKQERGKSLLFKTSAGVNMCTLIAMDLGELCEDTMTYKCPRITEA
                     EPDDIDCWC"
     mat_peptide     <1..303
                     /gene="POLY"
                     /product="anchored capsid protein ancC"
     mat_peptide     <1..261
                     /gene="POLY"
                     /product="capsid protein C"
     mat_peptide     304..>509
                     /gene="POLY"
                     /product="membrane glycoprotein precursor prM"
     mat_peptide     304..>509
                     /gene="POLY"
                     /product="protein pr"
ORIGIN      
        1 aatatggtta aacgcgcgag aaaccgcgtg tcaactggtt cacagttggc gaagagattc
       61 tcaaaaggat tgctctcagg ccaaggaccc atgaaaatgg tgatggcttt catagcattc
      121 ctaagatttc tagccatacc cccaacagca ggaattttgg ctagatggag ctcattcaag
      181 aagaatggag cgatcaaagt gttacggggt ttcaaaaaag agatctcaag catgctgaac
      241 ataatgaaca ggaggaaaag atccgtgacc atgctcctca tgctgctgcc cacagccctg
      301 gcgttccatt tgaccacacg agggggagag ccacacatga tagttagcaa gcaggaaaga
      361 ggaaagtcac tcctgtttaa gacctctgca ggtgtcaaca tgtgcaccct cattgcaatg
      421 gatttgggag agttatgtga ggatacaatg acctacaaat gcccccggat cactgaagcg
      481 gaacctgatg acatagactg ctggtgcaa
//
LOCUS       MZ490485                 465 bp    RNA     linear   VRL 02-JUL-2021
DEFINITION  Dengue virus 1 isolate GKP/DENV-1/1821071/18 polyprotein (POLY)
            gene, partial cds.
ACCESSION   MZ490485
VERSION     MZ490485
KEYWORDS    .
SOURCE      Dengue virus 1
  ORGANISM  Dengue virus 1
            Viruses; Riboviria; Orthornavirae; Kitrinoviricota; Flasuviricetes;
            Amarillovirales; Flaviviridae; Flavivirus.
REFERENCE   1  (bases 1 to 465)
  AUTHORS   Deval,H., Behera,S.P., Bhardwaj,P., Srivastava,N., Srivastava,R.K.
            and Kavathekar,A.
  TITLE     Circulation of all the four dengue virus serotypes in Eastern Uttar
            pradesh, India during 2018-19
  JOURNAL   Unpublished
REFERENCE   2  (bases 1 to 465)
  AUTHORS   Deval,H., Behera,S.P., Bhardwaj,P., Srivastava,N., Srivastava,R.K.
            and Kavathekar,A.
  TITLE     Direct Submission
  JOURNAL   Submitted (02-JUL-2021) molecular biology, ICMR-Regional Medical
            Research Centre, BRD Medical college campus, Gorakhpur, Uttar
            Pradesh 273013, India
COMMENT     ##Assembly-Data-START##
            Sequencing Technology :: Sanger dideoxy sequencing
            ##Assembly-Data-END##
FEATURES             Location/Qualifiers
     source          1..465
                     /organism="Dengue virus 1"
                     /mol_type="genomic RNA"
                     /serotype="Dengue virus 1"
                     /isolate="GKP/DENV-1/1821071/18"
                     /isolation_source="whole blood"
                     /host="Homo sapiens"
                     /db_xref="taxon:11053"
                     /country="India"
                     /collection_date="Oct-2018"
                     /note="capsid-premembrane junction region;
                     genotype: 1"
     gene            <1..>465
                     /gene="POLY"
     CDS             <1..>465
                     /gene="POLY"
                     /codon_start=1
                     /product="polyprotein"
                     /protein_id="QXF68654"
                     /translation="FNMLKRARNRVSTGSQLAKRFSKGLLSGQGPMKMVMAFIAFLRF
                     LAIPPTAGILARWSSFKKNGAIKVLRGFKKEISSMLNIMNRRKRSVTMLLMLLPTALA
                     FHLTTRGGEPHMIVSKQERGKSLLFKTSAGINMCTLIAMDLGELCEDTMTYKC"
     mat_peptide     <1..306
                     /gene="POLY"
                     /product="anchored capsid protein ancC"
     mat_peptide     <1..264
                     /gene="POLY"
                     /product="capsid protein C"
     mat_peptide     307..>465
                     /gene="POLY"
                     /product="membrane glycoprotein precursor prM"
     mat_peptide     307..>465
                     /gene="POLY"
                     /product="protein pr"
ORIGIN      
        1 ttcaatatgc tgaaacgcgc gagaaaccgc gtgtcaactg gttcacagtt ggcgaagaga
       61 ttctcaaaag gattgctctc aggccaagga cccatgaaaa tggtgatggc tttcatagca
      121 ttcctaagat ttctagccat acccccaaca gcaggaattt tggctagatg gagctcattc
      181 aagaagaatg gagcgatcaa agtgttacgg ggtttcaaaa aagagatctc aagcatgctg
      241 aacataatga acaggaggaa aagatccgtg accatgctcc tcatgctgct gcccacagcc
      301 ctggcgttcc atttgaccac acgaggggga gagccacaca tgatagttag caagcaggaa
      361 agaggaaagt cactcctgtt taagacctct gcaggtatca acatgtgcac cctcattgca
      421 atggatttgg gagagttatg tgaggataca atgacctaca aatgc
//
LOCUS       MZ490486                 445 bp    RNA     linear   VRL 02-JUL-2021
DEFINITION  Dengue virus 1 isolate GKP/DENV-1/1821017/18 polyprotein (POLY)
            gene, partial cds.
ACCESSION   MZ490486
VERSION     MZ490486
KEYWORDS    .
SOURCE      Dengue virus 1
  ORGANISM  Dengue virus 1
            Viruses; Riboviria; Orthornavirae; Kitrinoviricota; Flasuviricetes;
            Amarillovirales; Flaviviridae; Flavivirus.
REFERENCE   1  (bases 1 to 445)
  AUTHORS   Deval,H., Behera,S.P., Bhardwaj,P., Srivastava,N., Srivastava,R.K.
            and Kavathekar,A.
  TITLE     Circulation of all the four dengue virus serotypes in Eastern Uttar
            pradesh, India during 2018-19
  JOURNAL   Unpublished
REFERENCE   2  (bases 1 to 445)
  AUTHORS   Deval,H., Behera,S.P., Bhardwaj,P., Srivastava,N., Srivastava,R.K.
            and Kavathekar,A.
  TITLE     Direct Submission
  JOURNAL   Submitted (02-JUL-2021) molecular biology, ICMR-Regional Medical
            Research Centre, BRD Medical college campus, Gorakhpur, Uttar
            Pradesh 273013, India
COMMENT     ##Assembly-Data-START##
            Sequencing Technology :: Sanger dideoxy sequencing
            ##Assembly-Data-END##
FEATURES             Location/Qualifiers
     source          1..445
                     /organism="Dengue virus 1"
                     /mol_type="genomic RNA"
                     /serotype="Dengue virus 1"
                     /isolate="GKP/DENV-1/1821017/18"
                     /isolation_source="whole blood"
                     /host="Homo sapiens"
                     /db_xref="taxon:11053"
                     /country="India"
                     /collection_date="Oct-2018"
                     /note="capsid-premembrane junction region;
                     genotype: 1"
     gene            <1..>445
                     /gene="POLY"
     CDS             <1..>445
                     /gene="POLY"
                     /codon_start=1
                     /product="polyprotein"
                     /protein_id="QXF68655"
                     /translation="FNMLKRARNRVSTGSQLAKRFSKGLLSGQGPMKMVMAFIAFLRF
                     LAIPPTAGILARWSSFKKNGAIKVLRGFKKEISSMLNIMNRRKRSVTMLLMLLPTALA
                     FHLTTRGGEPHMIVTKQERGKSLLFKTSAGVNMCTLIAMDLGELCE"
     mat_peptide     <1..306
                     /gene="POLY"
                     /product="anchored capsid protein ancC"
     mat_peptide     <1..264
                     /gene="POLY"
                     /product="capsid protein C"
     mat_peptide     307..>445
                     /gene="POLY"
                     /product="membrane glycoprotein precursor prM"
     mat_peptide     307..>445
                     /gene="POLY"
                     /product="protein pr"
ORIGIN      
        1 ttcaatatgc tgaaacgcgc gagaaaccgc gtgtcaactg gttcacagtt ggcgaagaga
       61 ttctcaaaag gattgctctc aggccaagga cccatgaaaa tggtgatggc tttcatagca
      121 ttcctaagat ttctagccat acccccaaca gcaggaattt tggctagatg gagctcattc
      181 aagaagaatg gagcgatcaa agtgttacgg ggtttcaaaa aagagatctc aagcatgctg
      241 aacataatga acaggagaaa aagatccgtg accatgctcc tcatgctgct gcccacagcc
      301 ctggcgttcc acttgaccac acgaggggga gagccacaca tgatagttac caagcaggaa
      361 agaggaaagt cactcttgtt taagacctct gcaggtgtca acatgtgcac cctcattgca
      421 atggatttgg gagagttgtg tgagg
//
LOCUS       MZ490487                 511 bp    RNA     linear   VRL 02-JUL-2021
DEFINITION  Dengue virus 2 isolate GKP/DENV-2/1921207/19 polyprotein (POLY)
            gene, partial cds.
ACCESSION   MZ490487
VERSION     MZ490487
KEYWORDS    .
SOURCE      Dengue virus 2
  ORGANISM  Dengue virus 2
            Viruses; Riboviria; Orthornavirae; Kitrinoviricota; Flasuviricetes;
            Amarillovirales; Flaviviridae; Flavivirus.
REFERENCE   1  (bases 1 to 511)
  AUTHORS   Deval,H., Behera,S.P., Bhardwaj,P., Srivastava,N., Srivastava,R.K.
            and Kavathekar,A.
  TITLE     Circulation of all the four dengue virus serotypes in Eastern Uttar
            pradesh, India during 2018-19
  JOURNAL   Unpublished
REFERENCE   2  (bases 1 to 511)
  AUTHORS   Deval,H., Behera,S.P., Bhardwaj,P., Srivastava,N., Srivastava,R.K.
            and Kavathekar,A.
  TITLE     Direct Submission
  JOURNAL   Submitted (02-JUL-2021) molecular biology, ICMR-Regional Medical
            Research Centre, BRD Medical college campus, Gorakhpur, Uttar
            Pradesh 273013, India
COMMENT     ##Assembly-Data-START##
            Sequencing Technology :: Sanger dideoxy sequencing
            ##Assembly-Data-END##
FEATURES             Location/Qualifiers
     source          1..511
                     /organism="Dengue virus 2"
                     /mol_type="genomic RNA"
                     /serotype="Dengue virus 2"
                     /isolate="GKP/DENV-2/1921207/19"
                     /isolation_source="whole blood"
                     /host="Homo sapiens"
                     /db_xref="taxon:11060"
                     /country="India"
                     /collection_date="Nov-2019"
                     /note="capsid-premembrane junction region;
                     genotype: 2"
     gene            <1..>511
                     /gene="POLY"
     CDS             <1..>511
                     /gene="POLY"
                     /codon_start=3
                     /product="polyprotein"
                     /protein_id="QXF68656"
                     /translation="NMLKRARNRVSTVQQLTKRFSLGMLQGRGPLKLFMALVAFLRFL
                     TIPPTAGILKRWGTIKKSKAINVLRGFRKEIGRMLNILNRRRRTAGVIIMLIPTAMAF
                     HLTTRNGEPHMIVSRQEKGKSLLFKTEDGVNMCTLMAMDLGELCEDTITYNCPLLRQN
                     EPEDIDCWC"
     mat_peptide     <1..305
                     /gene="POLY"
                     /product="anchored capsid protein ancC"
     mat_peptide     <1..263
                     /gene="POLY"
                     /product="capsid protein C"
     mat_peptide     306..>511
                     /gene="POLY"
                     /product="membrane glycoprotein precursor prM"
     mat_peptide     306..>511
                     /gene="POLY"
                     /product="protein pr"
ORIGIN      
        1 tcaatatgct gaaacgcgcg agaaaccgcg tgtcaactgt gcaacagctg acaaagagat
       61 tctcacttgg aatgctgcag ggacgaggac cgttgaaact gttcatggcc ttggtggcat
      121 tccttcgttt cctaacaatc ccaccaacag cagggatact aaaaagatgg ggaacgatca
      181 aaaagtcaaa agccatcaat gtcttgagag ggttcaggaa agagattgga aggatgttga
      241 atatcttgaa taggagacgc agaactgcag gcgtgatcat catgctaatt ccaacagcga
      301 tggcgttcca tttaaccaca cgcaacggag aaccacatat gatcgtcagc agacaagaga
      361 aagggaaaag tctcttgttc aaaacagagg atggtgtgaa catgtgtacc ctcatggcca
      421 tggaccttgg tgaactatgt gaagacacaa tcacttataa ctgtcctctt ctcaggcaga
      481 atgaacctga agacattgac tgttggtgca a
//
LOCUS       MZ490488                 502 bp    RNA     linear   VRL 02-JUL-2021
DEFINITION  Dengue virus 2 isolate GKP/DENV-2/1821036/18 polyprotein (POLY)
            gene, partial cds.
ACCESSION   MZ490488
VERSION     MZ490488
KEYWORDS    .
SOURCE      Dengue virus 2
  ORGANISM  Dengue virus 2
            Viruses; Riboviria; Orthornavirae; Kitrinoviricota; Flasuviricetes;
            Amarillovirales; Flaviviridae; Flavivirus.
REFERENCE   1  (bases 1 to 502)
  AUTHORS   Deval,H., Behera,S.P., Bhardwaj,P., Srivastava,N., Srivastava,R.K.
            and Kavathekar,A.
  TITLE     Circulation of all the four dengue virus serotypes in Eastern Uttar
            pradesh, India during 2018-19
  JOURNAL   Unpublished
REFERENCE   2  (bases 1 to 502)
  AUTHORS   Deval,H., Behera,S.P., Bhardwaj,P., Srivastava,N., Srivastava,R.K.
            and Kavathekar,A.
  TITLE     Direct Submission
  JOURNAL   Submitted (02-JUL-2021) molecular biology, ICMR-Regional Medical
            Research Centre, BRD Medical college campus, Gorakhpur, Uttar
            Pradesh 273013, India
COMMENT     ##Assembly-Data-START##
            Sequencing Technology :: Sanger dideoxy sequencing
            ##Assembly-Data-END##
FEATURES             Location/Qualifiers
     source          1..502
                     /organism="Dengue virus 2"
                     /mol_type="genomic RNA"
                     /serotype="Dengue virus 2"
                     /isolate="GKP/DENV-2/1821036/18"
                     /isolation_source="whole blood"
                     /host="Homo sapiens"
                     /db_xref="taxon:11060"
                     /country="India"
                     /collection_date="Oct-2018"
                     /note="capsid-premembrane junction region;
                     genotype: 2"
     gene            <1..>502
                     /gene="POLY"
     CDS             <1..>502
                     /gene="POLY"
                     /codon_start=3
                     /product="polyprotein"
                     /protein_id="QXF68657"
                     /translation="KRARNRVSTVQQLTKRFSLGMLQGRGPLKLFMALVAFLRFLTIP
                     PTAGILKRWGTIKKSKAINVLRGFRKEIGRMLNILNRRRRTVGMIIMLIPTAMAFHLT
                     TRNGEPHMIVSRQEKGKSLLFKTEDGVNMCTLMAMDLGELCEDTITYNCPLLRQNEPE
                     DIDCWC"
     mat_peptide     <1..296
                     /gene="POLY"
                     /product="anchored capsid protein ancC"
     mat_peptide     <1..254
                     /gene="POLY"
                     /product="capsid protein C"
     mat_peptide     297..>502
                     /gene="POLY"
                     /product="membrane glycoprotein precursor prM"
     mat_peptide     297..>502
                     /gene="POLY"
                     /product="protein pr"
ORIGIN      
        1 tgaaacgcgc gagaaaccgc gtgtcgactg tgcaacagtt gacaaagaga ttctcacttg
       61 gaatgctgca gggacgagga ccattgaaac tgttcatggc cctggtggca ttccttcgtt
      121 tcctaacaat cccaccaaca gcagggatac tgaaaagatg gggaacgatc aaaaagtcaa
      181 aggctatcaa tgtcttgaga ggctttagga aagagattgg aaggatgctg aatatcttga
      241 ataggagacg cagaactgta ggcatgatca tcatgctgat tccaacagcg atggcgttcc
      301 atctaaccac acgcaatgga gaaccacaca tgatcgtcag cagacaggag aaagggaaaa
      361 gtctcttgtt taaaacagag gatggtgtga acatgtgtac cctcatggcc atggaccttg
      421 gtgaactgtg tgaagacaca atcacttata actgtcctct tctcaggcag aatgaacctg
      481 aagacattga ctgttggtgc aa
//
LOCUS       MZ490489                 497 bp    RNA     linear   VRL 02-JUL-2021
DEFINITION  Dengue virus 2 isolate GKP/DENV-2/1821090/18 polyprotein (POLY)
            gene, partial cds.
ACCESSION   MZ490489
VERSION     MZ490489
KEYWORDS    .
SOURCE      Dengue virus 2
  ORGANISM  Dengue virus 2
            Viruses; Riboviria; Orthornavirae; Kitrinoviricota; Flasuviricetes;
            Amarillovirales; Flaviviridae; Flavivirus.
REFERENCE   1  (bases 1 to 497)
  AUTHORS   Deval,H., Behera,S.P., Bhardwaj,P., Srivastava,N., Srivastava,R.K.
            and Kavathekar,A.
  TITLE     Circulation of all the four dengue virus serotypes in Eastern Uttar
            pradesh, India during 2018-19
  JOURNAL   Unpublished
REFERENCE   2  (bases 1 to 497)
  AUTHORS   Deval,H., Behera,S.P., Bhardwaj,P., Srivastava,N., Srivastava,R.K.
            and Kavathekar,A.
  TITLE     Direct Submission
  JOURNAL   Submitted (02-JUL-2021) molecular biology, ICMR-Regional Medical
            Research Centre, BRD Medical college campus, Gorakhpur, Uttar
            Pradesh 273013, India
COMMENT     ##Assembly-Data-START##
            Sequencing Technology :: Sanger dideoxy sequencing
            ##Assembly-Data-END##
FEATURES             Location/Qualifiers
     source          1..497
                     /organism="Dengue virus 2"
                     /mol_type="genomic RNA"
                     /serotype="Dengue virus 2"
                     /isolate="GKP/DENV-2/1821090/18"
                     /isolation_source="whole blood"
                     /host="Homo sapiens"
                     /db_xref="taxon:11060"
                     /country="India"
                     /collection_date="Oct-2018"
                     /note="capsid-premembrane junction region;
                     genotype: 2"
     gene            <1..>497
                     /gene="POLY"
     CDS             <1..>497
                     /gene="POLY"
                     /codon_start=3
                     /product="polyprotein"
                     /protein_id="QXF68658"
                     /translation="RARNRVSTVQQLTKRFSLGMLQGRGPLKLFMALVAFLRFLTIPP
                     TAGILKRWGTIKKSKAINVLRGFRKEIGRMLNILNRRRRTAGVIIMLIPTAMAFHLTT
                     RNGEPHMIVSRQEKGKSLLFKTEDGVNMCTLMAMDLGELCEDTITYNCPLLRQNEPED
                     IDCWC"
     mat_peptide     <1..293
                     /gene="POLY"
                     /product="anchored capsid protein ancC"
     mat_peptide     <1..251
                     /gene="POLY"
                     /product="capsid protein C"
     mat_peptide     294..>497
                     /gene="POLY"
                     /product="membrane glycoprotein precursor prM"
     mat_peptide     294..>497
                     /gene="POLY"
                     /product="protein pr"
ORIGIN      
        1 aacgcgcgag aaaccgcgtg tcaactgtgc aacagctgac aaagagattc tcacttggaa
       61 tgctgcaggg acgaggaccg ttgaaactgt tcatggcctt ggtggcattc cttcgtttcc
      121 taacaatccc accaacagca gggatactaa aaagatgggg aacgatcaaa aagtcaaaag
      181 ccatcaatgt cttgagaggg ttcaggaaag agattggaag gatgttgaat atcttgaata
      241 ggagacgcag aactgcaggc gtgatcatca tgctaattcc aacagcgatg gcgttccatt
      301 taaccacacg caacggagaa ccacatatga tcgtcagcag acaagagaaa gggaaaagtc
      361 tcttgttcaa aacagaggat ggtgtgaaca tgtgtaccct catggccatg gaccttggtg
      421 aactatgtga agacacaatc acttataact gtcctcttct caggcagaat gaacctgaag
      481 acattgactg ttggtgc
//
LOCUS       MZ490490                 507 bp    RNA     linear   VRL 02-JUL-2021
DEFINITION  Dengue virus 2 isolate GKP/DENV-2/1821103/18 polyprotein (POLY)
            gene, partial cds.
ACCESSION   MZ490490
VERSION     MZ490490
KEYWORDS    .
SOURCE      Dengue virus 2
  ORGANISM  Dengue virus 2
            Viruses; Riboviria; Orthornavirae; Kitrinoviricota; Flasuviricetes;
            Amarillovirales; Flaviviridae; Flavivirus.
REFERENCE   1  (bases 1 to 507)
  AUTHORS   Deval,H., Behera,S.P., Bhardwaj,P., Srivastava,N., Srivastava,R.K.
            and Kavathekar,A.
  TITLE     Circulation of all the four dengue virus serotypes in Eastern Uttar
            pradesh, India during 2018-19
  JOURNAL   Unpublished
REFERENCE   2  (bases 1 to 507)
  AUTHORS   Deval,H., Behera,S.P., Bhardwaj,P., Srivastava,N., Srivastava,R.K.
            and Kavathekar,A.
  TITLE     Direct Submission
  JOURNAL   Submitted (02-JUL-2021) molecular biology, ICMR-Regional Medical
            Research Centre, BRD Medical college campus, Gorakhpur, Uttar
            Pradesh 273013, India
COMMENT     ##Assembly-Data-START##
            Sequencing Technology :: Sanger dideoxy sequencing
            ##Assembly-Data-END##
FEATURES             Location/Qualifiers
     source          1..507
                     /organism="Dengue virus 2"
                     /mol_type="genomic RNA"
                     /serotype="Dengue virus 2"
                     /isolate="GKP/DENV-2/1821103/18"
                     /isolation_source="whole blood"
                     /host="Homo sapiens"
                     /db_xref="taxon:11060"
                     /country="India"
                     /collection_date="Oct-2018"
                     /note="capsid-premembrane junction region;
                     genotype: 2"
     gene            <1..>507
                     /gene="POLY"
     CDS             <1..>507
                     /gene="POLY"
                     /codon_start=1
                     /product="polyprotein"
                     /protein_id="QXF68659"
                     /translation="NMLKRARNRVSTVQQLTKRFSLGMLQGRGPLKLFMALVAFLRFL
                     TIPPTAGILKRWGTIKKSKAINVLRGFRKEIGRMLNILNRRRRTAGVIIMLIPTAMAF
                     HLTTRNGEPHMIVSRQEKGKSLLFKTEDGVNMCTLMAMDLGELCEDTITYNCPLLRQN
                     EPEDIDCWC"
     mat_peptide     <1..303
                     /gene="POLY"
                     /product="anchored capsid protein ancC"
     mat_peptide     <1..261
                     /gene="POLY"
                     /product="capsid protein C"
     mat_peptide     304..>507
                     /gene="POLY"
                     /product="membrane glycoprotein precursor prM"
     mat_peptide     304..>507
                     /gene="POLY"
                     /product="protein pr"
ORIGIN      
        1 aatatgctga aacgcgcgag aaaccgcgtg tcaactgtgc aacagctgac aaagagattc
       61 tcacttggaa tgctgcaggg acgaggaccg ttgaaattgt tcatggcctt ggtggcattc
      121 cttcgtttcc taacaatccc accaacagca gggatactaa aaagatgggg aacgatcaaa
      181 aagtcaaaag ccatcaatgt cttgagaggg tttaggaaag agattggaag gatgttgaac
      241 atcttgaata ggagacgcag aaccgcaggc gtgatcatca tgctaattcc aacagcgatg
      301 gcgttccatt taaccacacg caacggagaa ccacacatga tcgtcagcag acaagagaaa
      361 gggaaaagtc tcttgttcaa aacagaggac ggtgtgaaca tgtgtaccct catggccatg
      421 gaccttggtg aactgtgtga agacacaatc acttataact gtcctcttct caggcagaat
      481 gaacctgaag acattgactg ttggtgc
//
LOCUS       MZ490491                 508 bp    RNA     linear   VRL 02-JUL-2021
DEFINITION  Dengue virus 2 isolate GKP/DENV-2/1821013/18 polyprotein (POLY)
            gene, partial cds.
ACCESSION   MZ490491
VERSION     MZ490491
KEYWORDS    .
SOURCE      Dengue virus 2
  ORGANISM  Dengue virus 2
            Viruses; Riboviria; Orthornavirae; Kitrinoviricota; Flasuviricetes;
            Amarillovirales; Flaviviridae; Flavivirus.
REFERENCE   1  (bases 1 to 508)
  AUTHORS   Deval,H., Behera,S.P., Bhardwaj,P., Srivastava,N., Srivastava,R.K.
            and Kavathekar,A.
  TITLE     Circulation of all the four dengue virus serotypes in Eastern Uttar
            pradesh, India during 2018-19
  JOURNAL   Unpublished
REFERENCE   2  (bases 1 to 508)
  AUTHORS   Deval,H., Behera,S.P., Bhardwaj,P., Srivastava,N., Srivastava,R.K.
            and Kavathekar,A.
  TITLE     Direct Submission
  JOURNAL   Submitted (02-JUL-2021) molecular biology, ICMR-Regional Medical
            Research Centre, BRD Medical college campus, Gorakhpur, Uttar
            Pradesh 273013, India
COMMENT     ##Assembly-Data-START##
            Sequencing Technology :: Sanger dideoxy sequencing
            ##Assembly-Data-END##
FEATURES             Location/Qualifiers
     source          1..508
                     /organism="Dengue virus 2"
                     /mol_type="genomic RNA"
                     /serotype="Dengue virus 2"
                     /isolate="GKP/DENV-2/1821013/18"
                     /isolation_source="whole blood"
                     /host="Homo sapiens"
                     /db_xref="taxon:11060"
                     /country="India"
                     /collection_date="Oct-2018"
                     /note="capsid-premembrane junction region;
                     genotype: 2"
     gene            <1..>508
                     /gene="POLY"
     CDS             <1..>508
                     /gene="POLY"
                     /codon_start=1
                     /product="polyprotein"
                     /protein_id="QXF68660"
                     /translation="NMLKRARNRVSTVQQLTKRFSLGMLQGRGPLKLFMALVAFLRFL
                     TIPPTAGILKRWGTIKKSKAINVLRGFRKEIGRMLNILNRRRRTASVIIMLIPTAMAF
                     HLTTRNGEPHMIVSRQEKGKSLLFKTEDGVNMCTLMAMDLGELCEDTITYNCPLLRQN
                     EPEDIDCWC"
     mat_peptide     <1..303
                     /gene="POLY"
                     /product="anchored capsid protein ancC"
     mat_peptide     <1..261
                     /gene="POLY"
                     /product="capsid protein C"
     mat_peptide     304..>508
                     /gene="POLY"
                     /product="membrane glycoprotein precursor prM"
     mat_peptide     304..>508
                     /gene="POLY"
                     /product="protein pr"
ORIGIN      
        1 aatatgctga aacgcgcgag aaaccgcgtg tcaactgtgc aacagctgac aaagagattc
       61 tcacttggaa tgctgcaggg acgaggaccg ttgaaactgt tcatggcctt ggtggcattc
      121 cttcgtttcc taacaatccc accaacagca gggatactaa aaagatgggg aacgatcaaa
      181 aagtcaaaag ccattaatgt cttgagaggg ttcaggaaag agattggaag gatgttgaac
      241 atcttgaata ggagacgcag aactgcaagc gtgattatca tgctaattcc aacagcgatg
      301 gcgttccatt taaccacacg caacggagaa ccacacatga tcgtcagcag acaagagaaa
      361 gggaaaagtc tcttgttcaa aacagaggat ggtgtgaaca tgtgtaccct catggccatg
      421 gaccttggtg aactgtgtga agacacaatc acttataact gtcctcttct caggcagaat
      481 gaacctgaag acattgactg ttggtgca
//
LOCUS       MZ490492                 508 bp    RNA     linear   VRL 02-JUL-2021
DEFINITION  Dengue virus 2 isolate GKP/DENV-2/1821014/18 polyprotein (POLY)
            gene, partial cds.
ACCESSION   MZ490492
VERSION     MZ490492
KEYWORDS    .
SOURCE      Dengue virus 2
  ORGANISM  Dengue virus 2
            Viruses; Riboviria; Orthornavirae; Kitrinoviricota; Flasuviricetes;
            Amarillovirales; Flaviviridae; Flavivirus.
REFERENCE   1  (bases 1 to 508)
  AUTHORS   Deval,H., Behera,S.P., Bhardwaj,P., Srivastava,N., Srivastava,R.K.
            and Kavathekar,A.
  TITLE     Circulation of all the four dengue virus serotypes in Eastern Uttar
            pradesh, India during 2018-19
  JOURNAL   Unpublished
REFERENCE   2  (bases 1 to 508)
  AUTHORS   Deval,H., Behera,S.P., Bhardwaj,P., Srivastava,N., Srivastava,R.K.
            and Kavathekar,A.
  TITLE     Direct Submission
  JOURNAL   Submitted (02-JUL-2021) molecular biology, ICMR-Regional Medical
            Research Centre, BRD Medical college campus, Gorakhpur, Uttar
            Pradesh 273013, India
COMMENT     ##Assembly-Data-START##
            Sequencing Technology :: Sanger dideoxy sequencing
            ##Assembly-Data-END##
FEATURES             Location/Qualifiers
     source          1..508
                     /organism="Dengue virus 2"
                     /mol_type="genomic RNA"
                     /serotype="Dengue virus 2"
                     /isolate="GKP/DENV-2/1821014/18"
                     /isolation_source="whole blood"
                     /host="Homo sapiens"
                     /db_xref="taxon:11060"
                     /country="India"
                     /collection_date="Oct-2018"
                     /note="capsid-premembrane junction region;
                     genotype: 2"
     gene            <1..>508
                     /gene="POLY"
     CDS             <1..>508
                     /gene="POLY"
                     /codon_start=1
                     /product="polyprotein"
                     /protein_id="QXF68661"
                     /translation="NMLKRARNRVSTVQQLTKRFSLGMLQGRGPLKLFMALVAFLRFL
                     TIPPTAGILKRWGTIKKSKAINVLRGFRKEIGRMLNILNRRRRTASVIIMLIPTAMAF
                     HLTTRNGEPHMIVSRQEKGKSLLFKTEDGVNMCTLMAMDLGELCEDTITYNCPLLRQN
                     EPEDIDCWC"
     mat_peptide     <1..303
                     /gene="POLY"
                     /product="anchored capsid protein ancC"
     mat_peptide     <1..261
                     /gene="POLY"
                     /product="capsid protein C"
     mat_peptide     304..>508
                     /gene="POLY"
                     /product="membrane glycoprotein precursor prM"
     mat_peptide     304..>508
                     /gene="POLY"
                     /product="protein pr"
ORIGIN      
        1 aatatgctga aacgcgcgag aaaccgcgtg tcaactgtgc aacagctgac aaagagattc
       61 tcacttggaa tgctgcaggg acgaggaccg ttgaaattgt tcatggcctt ggtggcattc
      121 cttcgtttcc taacaatccc accaacagca gggatactaa aaagatgggg aacgatcaaa
      181 aagtcaaaag ccatcaatgt cttgagaggg tttaggaaag agattggaag gatgttgaac
      241 atcttgaata ggagacgcag aactgcaagc gtgattatca tgctaattcc aacagcgatg
      301 gcgttccatt taaccacacg caacggagaa ccacacatga tcgtcagcag acaagagaaa
      361 gggaaaagtc tcttgttcaa aacagaggat ggtgtgaaca tgtgtaccct catggccatg
      421 gaccttggtg aactgtgtga agacacaatc acttataact gtcctcttct caggcagaat
      481 gaacctgaag acattgactg ttggtgca
//
LOCUS       MZ490493                 507 bp    RNA     linear   VRL 02-JUL-2021
DEFINITION  Dengue virus 2 isolate GKP/DENV-2/1821025/18 polyprotein (POLY)
            gene, partial cds.
ACCESSION   MZ490493
VERSION     MZ490493
KEYWORDS    .
SOURCE      Dengue virus 2
  ORGANISM  Dengue virus 2
            Viruses; Riboviria; Orthornavirae; Kitrinoviricota; Flasuviricetes;
            Amarillovirales; Flaviviridae; Flavivirus.
REFERENCE   1  (bases 1 to 507)
  AUTHORS   Deval,H., Behera,S.P., Bhardwaj,P., Srivastava,N., Srivastava,R.K.
            and Kavathekar,A.
  TITLE     Circulation of all the four dengue virus serotypes in Eastern Uttar
            pradesh, India during 2018-19
  JOURNAL   Unpublished
REFERENCE   2  (bases 1 to 507)
  AUTHORS   Deval,H., Behera,S.P., Bhardwaj,P., Srivastava,N., Srivastava,R.K.
            and Kavathekar,A.
  TITLE     Direct Submission
  JOURNAL   Submitted (02-JUL-2021) molecular biology, ICMR-Regional Medical
            Research Centre, BRD Medical college campus, Gorakhpur, Uttar
            Pradesh 273013, India
COMMENT     ##Assembly-Data-START##
            Sequencing Technology :: Sanger dideoxy sequencing
            ##Assembly-Data-END##
FEATURES             Location/Qualifiers
     source          1..507
                     /organism="Dengue virus 2"
                     /mol_type="genomic RNA"
                     /serotype="Dengue virus 2"
                     /isolate="GKP/DENV-2/1821025/18"
                     /isolation_source="whole blood"
                     /host="Homo sapiens"
                     /db_xref="taxon:11060"
                     /country="India"
                     /collection_date="Oct-2018"
                     /note="capsid-premembrane junction region;
                     genotype: 2"
     gene            <1..>507
                     /gene="POLY"
     CDS             <1..>507
                     /gene="POLY"
                     /codon_start=1
                     /product="polyprotein"
                     /protein_id="QXF68662"
                     /translation="NMLKRARNRVSTVQQLTKRFSLGMLQGRGPLKLFMALVAFLRFL
                     TIPPTAGILKRWGTIKKSKAINVLRGFRKEIGRMLNILNRRRRTAGVIIMLIPTAMAF
                     HLTTRNGEPHMIVSRQEKGKSLLFKTEDGVNMCTLMAMDLGELCEDTITYNCPLLRQN
                     EPEDIDCWC"
     mat_peptide     <1..303
                     /gene="POLY"
                     /product="anchored capsid protein ancC"
     mat_peptide     <1..261
                     /gene="POLY"
                     /product="capsid protein C"
     mat_peptide     304..>507
                     /gene="POLY"
                     /product="membrane glycoprotein precursor prM"
     mat_peptide     304..>507
                     /gene="POLY"
                     /product="protein pr"
ORIGIN      
        1 aatatgctga aacgcgcgag aaaccgcgtg tcaactgtgc aacagctgac aaagagattc
       61 tcacttggaa tgctgcaggg acgaggaccg ttgaaattgt tcatggcctt ggtggcattc
      121 cttcgtttcc taacaatccc accaacagca gggatactaa aaagatgggg aacgatcaaa
      181 aagtcaaaag ccatcaatgt cctgagaggg tttaggaaag agattggaag gatgttgaac
      241 atcttgaata ggagacgcag aaccgcaggc gtgatcatca tgctaattcc aacagcgatg
      301 gcgttccatt taaccacacg caacggagaa ccacacatga tcgtcagcag acaagagaaa
      361 gggaaaagtc tcttgttcaa aacagaggac ggtgtgaaca tgtgtaccct catggccatg
      421 gaccttggtg aactgtgtga agacacaatc acttataact gtcctcttct caggcagaat
      481 gaacctgaag acattgactg ttggtgc
//
LOCUS       MZ490494                 509 bp    RNA     linear   VRL 02-JUL-2021
DEFINITION  Dengue virus 2 isolate GKP/DENV-2/1821032/18 polyprotein (POLY)
            gene, partial cds.
ACCESSION   MZ490494
VERSION     MZ490494
KEYWORDS    .
SOURCE      Dengue virus 2
  ORGANISM  Dengue virus 2
            Viruses; Riboviria; Orthornavirae; Kitrinoviricota; Flasuviricetes;
            Amarillovirales; Flaviviridae; Flavivirus.
REFERENCE   1  (bases 1 to 509)
  AUTHORS   Deval,H., Behera,S.P., Bhardwaj,P., Srivastava,N., Srivastava,R.K.
            and Kavathekar,A.
  TITLE     Circulation of all the four dengue virus serotypes in Eastern Uttar
            pradesh, India during 2018-19
  JOURNAL   Unpublished
REFERENCE   2  (bases 1 to 509)
  AUTHORS   Deval,H., Behera,S.P., Bhardwaj,P., Srivastava,N., Srivastava,R.K.
            and Kavathekar,A.
  TITLE     Direct Submission
  JOURNAL   Submitted (02-JUL-2021) molecular biology, ICMR-Regional Medical
            Research Centre, BRD Medical college campus, Gorakhpur, Uttar
            Pradesh 273013, India
COMMENT     ##Assembly-Data-START##
            Sequencing Technology :: Sanger dideoxy sequencing
            ##Assembly-Data-END##
FEATURES             Location/Qualifiers
     source          1..509
                     /organism="Dengue virus 2"
                     /mol_type="genomic RNA"
                     /serotype="Dengue virus 2"
                     /isolate="GKP/DENV-2/1821032/18"
                     /isolation_source="whole blood"
                     /host="Homo sapiens"
                     /db_xref="taxon:11060"
                     /country="India"
                     /collection_date="Oct-2018"
                     /note="capsid-premembrane junction region;
                     genotype: 2"
     gene            <1..>509
                     /gene="POLY"
     CDS             <1..>509
                     /gene="POLY"
                     /codon_start=1
                     /product="polyprotein"
                     /protein_id="QXF68663"
                     /translation="FNMLKRARNRVSTVQQLTKRFSLGMLQGRGPLKLFMALVAFLRF
                     LTIPPTAGILKRWGTIKKSKAINVLRGFRKEIGRMLNILNRRRRTVGMIIMLIPTAMA
                     FHLTTRNGEPHMIVSRQEKGKSLLFKTEDGVNMCTLMAMDLGELCEDTVTYNCPLLRQ
                     NEPEDIDCW"
     mat_peptide     <1..306
                     /gene="POLY"
                     /product="anchored capsid protein ancC"
     mat_peptide     <1..264
                     /gene="POLY"
                     /product="capsid protein C"
     mat_peptide     307..>509
                     /gene="POLY"
                     /product="membrane glycoprotein precursor prM"
     mat_peptide     307..>509
                     /gene="POLY"
                     /product="protein pr"
ORIGIN      
        1 ttcaatatgc tgaaacgcgc gagaaaccgc gtgtcgactg tgcaacagtt gacaaagaga
       61 ttctcacttg gaatgctgca gggacgagga ccattgaaac tgttcatggc cctggtggca
      121 ttccttcgtt tcctaacaat cccaccaaca gcagggatac tgaaaagatg gggaacgatt
      181 aaaaagtcaa aagctatcaa tgtcttgaga ggctttagga aagagattgg aaggatgctg
      241 aatatcttga ataggagacg cagaactgta ggcatgatca tcatgctgat tccaacagcg
      301 atggcgttcc atctaaccac acgcaatgga gaaccacaca tgatcgtcag cagacaagag
      361 aaagggaaaa gtctcttgtt taaaacagag gatggtgtga acatgtgtac cctcatggcc
      421 atggaccttg gtgaactgtg tgaagacaca gtcacttata actgtcctct tctcaggcag
      481 aatgaacctg aagacattga ctgttggtg
//
LOCUS       MZ490495                 509 bp    RNA     linear   VRL 02-JUL-2021
DEFINITION  Dengue virus 2 isolate GKP/DENV-2/1821038/18 polyprotein (POLY)
            gene, partial cds.
ACCESSION   MZ490495
VERSION     MZ490495
KEYWORDS    .
SOURCE      Dengue virus 2
  ORGANISM  Dengue virus 2
            Viruses; Riboviria; Orthornavirae; Kitrinoviricota; Flasuviricetes;
            Amarillovirales; Flaviviridae; Flavivirus.
REFERENCE   1  (bases 1 to 509)
  AUTHORS   Deval,H., Behera,S.P., Bhardwaj,P., Srivastava,N., Srivastava,R.K.
            and Kavathekar,A.
  TITLE     Circulation of all the four dengue virus serotypes in Eastern Uttar
            pradesh, India during 2018-19
  JOURNAL   Unpublished
REFERENCE   2  (bases 1 to 509)
  AUTHORS   Deval,H., Behera,S.P., Bhardwaj,P., Srivastava,N., Srivastava,R.K.
            and Kavathekar,A.
  TITLE     Direct Submission
  JOURNAL   Submitted (02-JUL-2021) molecular biology, ICMR-Regional Medical
            Research Centre, BRD Medical college campus, Gorakhpur, Uttar
            Pradesh 273013, India
COMMENT     ##Assembly-Data-START##
            Sequencing Technology :: Sanger dideoxy sequencing
            ##Assembly-Data-END##
FEATURES             Location/Qualifiers
     source          1..509
                     /organism="Dengue virus 2"
                     /mol_type="genomic RNA"
                     /serotype="Dengue virus 2"
                     /isolate="GKP/DENV-2/1821038/18"
                     /isolation_source="whole blood"
                     /host="Homo sapiens"
                     /db_xref="taxon:11060"
                     /country="India"
                     /collection_date="Oct-2018"
                     /note="capsid-premembrane junction region;
                     genotype: 2"
     gene            <1..>509
                     /gene="POLY"
     CDS             <1..>509
                     /gene="POLY"
                     /codon_start=1
                     /product="polyprotein"
                     /protein_id="QXF68664"
                     /translation="FNMLKRARNRVSTVQQLTKRFSLGMLQGRGPLKLFMALVAFLRF
                     LTIPPTAGILKRWGTIKKSKAINVLRGFRKEIGRMLNILNRRRRTVGMIIMLIPTAMA
                     FHLTTRNGEPHMIVSRQEKGKSLLFKTEDGVNMCTLMAMDLGELCEDTVTYNCPLLRQ
                     NEPEDIDCW"
     mat_peptide     <1..306
                     /gene="POLY"
                     /product="anchored capsid protein ancC"
     mat_peptide     <1..264
                     /gene="POLY"
                     /product="capsid protein C"
     mat_peptide     307..>509
                     /gene="POLY"
                     /product="membrane glycoprotein precursor prM"
     mat_peptide     307..>509
                     /gene="POLY"
                     /product="protein pr"
ORIGIN      
        1 ttcaatatgc tgaaacgcgc gagaaaccgc gtgtcgactg tgcaacagtt gacaaagaga
       61 ttctcacttg gaatgctgca gggacgagga ccattgaaac tgttcatggc cctggtggca
      121 ttccttcgtt tcctaacaat cccaccaaca gcagggatac tgaaaagatg gggaacgatc
      181 aaaaagtcaa aggctatcaa tgtcttgaga ggctttagga aagagattgg aaggatgctg
      241 aatatcttga ataggagacg cagaactgta ggcatgatca tcatgctgat tccaacagca
      301 atggcgttcc atttaaccac acgcaatgga gaaccacaca tgatcgtcag cagacaagag
      361 aaagggaaaa gtctcttgtt taaaacagag gatggtgtga acatgtgtac cctcatggcc
      421 atggaccttg gtgaactgtg tgaagacaca gtcacttata actgtcctct tctcaggcag
      481 aatgaacctg aagacattga ctgttggtg
//
LOCUS       MZ490496                 507 bp    RNA     linear   VRL 02-JUL-2021
DEFINITION  Dengue virus 2 isolate GKP/DENV-2/1821046/18 polyprotein (POLY)
            gene, partial cds.
ACCESSION   MZ490496
VERSION     MZ490496
KEYWORDS    .
SOURCE      Dengue virus 2
  ORGANISM  Dengue virus 2
            Viruses; Riboviria; Orthornavirae; Kitrinoviricota; Flasuviricetes;
            Amarillovirales; Flaviviridae; Flavivirus.
REFERENCE   1  (bases 1 to 507)
  AUTHORS   Deval,H., Behera,S.P., Bhardwaj,P., Srivastava,N., Srivastava,R.K.
            and Kavathekar,A.
  TITLE     Circulation of all the four dengue virus serotypes in Eastern Uttar
            pradesh, India during 2018-19
  JOURNAL   Unpublished
REFERENCE   2  (bases 1 to 507)
  AUTHORS   Deval,H., Behera,S.P., Bhardwaj,P., Srivastava,N., Srivastava,R.K.
            and Kavathekar,A.
  TITLE     Direct Submission
  JOURNAL   Submitted (02-JUL-2021) molecular biology, ICMR-Regional Medical
            Research Centre, BRD Medical college campus, Gorakhpur, Uttar
            Pradesh 273013, India
COMMENT     ##Assembly-Data-START##
            Sequencing Technology :: Sanger dideoxy sequencing
            ##Assembly-Data-END##
FEATURES             Location/Qualifiers
     source          1..507
                     /organism="Dengue virus 2"
                     /mol_type="genomic RNA"
                     /serotype="Dengue virus 2"
                     /isolate="GKP/DENV-2/1821046/18"
                     /isolation_source="whole blood"
                     /host="Homo sapiens"
                     /db_xref="taxon:11060"
                     /country="India"
                     /collection_date="Oct-2018"
                     /note="capsid-premembrane junction region;
                     genotype: 2"
     gene            <1..>507
                     /gene="POLY"
     CDS             <1..>507
                     /gene="POLY"
                     /codon_start=1
                     /product="polyprotein"
                     /protein_id="QXF68665"
                     /translation="NMLKRARNRVSTVQQLTKRFSLGMLQGRGPLKLFMALVAFLRFL
                     TIPPTAGILKRWGTIKKSKAINVLRGFRKEIGRMLNILNRRRRTAGVIIMLIPTAMAF
                     HLTTRNGEPHMIVSRQEKGKSLLFKTEDGVNMCTLMAMDLGELCEDTITYNCPLLRQN
                     EPEDIDCWC"
     mat_peptide     <1..303
                     /gene="POLY"
                     /product="anchored capsid protein ancC"
     mat_peptide     <1..261
                     /gene="POLY"
                     /product="capsid protein C"
     mat_peptide     304..>507
                     /gene="POLY"
                     /product="membrane glycoprotein precursor prM"
     mat_peptide     304..>507
                     /gene="POLY"
                     /product="protein pr"
ORIGIN      
        1 aatatgctga aacgcgcgag aaaccgcgtg tcaactgtgc aacagctgac aaagagattc
       61 tcacttggaa tgctgcaggg acgaggaccg ttgaaattgt tcatggcctt ggtggcattc
      121 cttcgtttcc taacaatccc accaacagca gggatactaa aaagatgggg aacgatcaaa
      181 aagtcaaaag ccatcaatgt cttgagaggg tttaggaaag agattggaag gatgttgaac
      241 atcttgaata ggagacgcag aaccgcaggc gtgatcatca tgctaattcc aacagcgatg
      301 gcgttccatt taaccacacg caacggagaa ccacacatga tcgtcagcag acaagagaaa
      361 gggaaaagtc tcttgttcaa aacagaggac ggtgtgaaca tgtgtaccct catggccatg
      421 gaccttggtg aactgtgtga agacacaatc acttataact gtcctcttct caggcagaat
      481 gaacctgaag acattgactg ttggtgc
//
LOCUS       MZ490497                 501 bp    RNA     linear   VRL 02-JUL-2021
DEFINITION  Dengue virus 2 isolate GKP/DENV-2/1821047/18 polyprotein (POLY)
            gene, partial cds.
ACCESSION   MZ490497
VERSION     MZ490497
KEYWORDS    .
SOURCE      Dengue virus 2
  ORGANISM  Dengue virus 2
            Viruses; Riboviria; Orthornavirae; Kitrinoviricota; Flasuviricetes;
            Amarillovirales; Flaviviridae; Flavivirus.
REFERENCE   1  (bases 1 to 501)
  AUTHORS   Deval,H., Behera,S.P., Bhardwaj,P., Srivastava,N., Srivastava,R.K.
            and Kavathekar,A.
  TITLE     Circulation of all the four dengue virus serotypes in Eastern Uttar
            pradesh, India during 2018-19
  JOURNAL   Unpublished
REFERENCE   2  (bases 1 to 501)
  AUTHORS   Deval,H., Behera,S.P., Bhardwaj,P., Srivastava,N., Srivastava,R.K.
            and Kavathekar,A.
  TITLE     Direct Submission
  JOURNAL   Submitted (02-JUL-2021) molecular biology, ICMR-Regional Medical
            Research Centre, BRD Medical college campus, Gorakhpur, Uttar
            Pradesh 273013, India
COMMENT     ##Assembly-Data-START##
            Sequencing Technology :: Sanger dideoxy sequencing
            ##Assembly-Data-END##
FEATURES             Location/Qualifiers
     source          1..501
                     /organism="Dengue virus 2"
                     /mol_type="genomic RNA"
                     /serotype="Dengue virus 2"
                     /isolate="GKP/DENV-2/1821047/18"
                     /isolation_source="whole blood"
                     /host="Homo sapiens"
                     /db_xref="taxon:11060"
                     /country="India"
                     /collection_date="Oct-2018"
                     /note="capsid-premembrane junction region;
                     genotype: 2"
     gene            <1..>501
                     /gene="POLY"
     CDS             <1..>501
                     /gene="POLY"
                     /codon_start=1
                     /product="polyprotein"
                     /protein_id="QXF68666"
                     /translation="LKRARNRVSTVQQLTKRFSLGMLQGRGPLKLFMALVAFLRFLTI
                     PPTAGILKRWGTIKKSKAINVLRGFRKEIGRMLNILNRRRRTAGVIIMLIPTAMAFHL
                     TTRNGEPHMIVSRQEKGKSLLFKTEDGVNMCTLMAMDLGELCEDTITYNCPLLRQNEP
                     EDIDCWC"
     mat_peptide     <1..297
                     /gene="POLY"
                     /product="anchored capsid protein ancC"
     mat_peptide     <1..255
                     /gene="POLY"
                     /product="capsid protein C"
     mat_peptide     298..>501
                     /gene="POLY"
                     /product="membrane glycoprotein precursor prM"
     mat_peptide     298..>501
                     /gene="POLY"
                     /product="protein pr"
ORIGIN      
        1 ctgaaacgcg cgagaaaccg cgtgtcaact gtgcaacagc tgacaaagag attctcactt
       61 ggaatgctgc agggacgagg accgttgaaa ttgttcatgg ccttggtggc attccttcgt
      121 ttcctaacaa tcccaccaac agcagggata ctaaaaagat ggggaacgat caaaaagtca
      181 aaagccatca atgtcttgag agggtttagg aaagagattg gaaggatgtt gaacatcttg
      241 aataggagac gcagaaccgc aggcgtgatc atcatgctaa ttccaacagc gatggcgttc
      301 catttaacca cacgcaacgg agaaccacac atgatcgtca gcagacaaga gaaagggaaa
      361 agtctcttgt tcaaaacaga ggacggtgtg aacatgtgta ccctcatggc catggacctt
      421 ggtgaactgt gtgaagacac aatcacttat aactgtcctc ttctcaggca gaatgaacct
      481 gaagacattg actgttggtg c
//
LOCUS       MZ490498                 507 bp    RNA     linear   VRL 02-JUL-2021
DEFINITION  Dengue virus 2 isolate GKP/DENV-2/1821049/18 polyprotein (POLY)
            gene, partial cds.
ACCESSION   MZ490498
VERSION     MZ490498
KEYWORDS    .
SOURCE      Dengue virus 2
  ORGANISM  Dengue virus 2
            Viruses; Riboviria; Orthornavirae; Kitrinoviricota; Flasuviricetes;
            Amarillovirales; Flaviviridae; Flavivirus.
REFERENCE   1  (bases 1 to 507)
  AUTHORS   Deval,H., Behera,S.P., Bhardwaj,P., Srivastava,N., Srivastava,R.K.
            and Kavathekar,A.
  TITLE     Circulation of all the four dengue virus serotypes in Eastern Uttar
            pradesh, India during 2018-19
  JOURNAL   Unpublished
REFERENCE   2  (bases 1 to 507)
  AUTHORS   Deval,H., Behera,S.P., Bhardwaj,P., Srivastava,N., Srivastava,R.K.
            and Kavathekar,A.
  TITLE     Direct Submission
  JOURNAL   Submitted (02-JUL-2021) molecular biology, ICMR-Regional Medical
            Research Centre, BRD Medical college campus, Gorakhpur, Uttar
            Pradesh 273013, India
COMMENT     ##Assembly-Data-START##
            Sequencing Technology :: Sanger dideoxy sequencing
            ##Assembly-Data-END##
FEATURES             Location/Qualifiers
     source          1..507
                     /organism="Dengue virus 2"
                     /mol_type="genomic RNA"
                     /serotype="Dengue virus 2"
                     /isolate="GKP/DENV-2/1821049/18"
                     /isolation_source="whole blood"
                     /host="Homo sapiens"
                     /db_xref="taxon:11060"
                     /country="India"
                     /collection_date="Oct-2018"
                     /note="capsid-premembrane junction region;
                     genotype: 2"
     gene            <1..>507
                     /gene="POLY"
     CDS             <1..>507
                     /gene="POLY"
                     /codon_start=1
                     /product="polyprotein"
                     /protein_id="QXF68667"
                     /translation="NMLKRARNRVSTVQQLTKRFSLGMLQGRGPLKLFMALVAFLRFL
                     TIPPTAGILKRWGTIKKSKAINVLRGFRKEIGRMLNILNRRRRTAGVIIMLIPTAMAF
                     HLTTRNGEPHMIVSRQEKGKSLLFKTEDGVNMCTLMAMDLGELCEDTITYNCPLLRQN
                     EPEDIDCWC"
     mat_peptide     <1..303
                     /gene="POLY"
                     /product="anchored capsid protein ancC"
     mat_peptide     <1..261
                     /gene="POLY"
                     /product="capsid protein C"
     mat_peptide     304..>507
                     /gene="POLY"
                     /product="membrane glycoprotein precursor prM"
     mat_peptide     304..>507
                     /gene="POLY"
                     /product="protein pr"
ORIGIN      
        1 aatatgctga aacgcgcgag aaaccgcgtg tcaactgtgc aacagctgac aaagagattc
       61 tcacttggaa tgctgcaggg acgaggaccg ttgaaattgt tcatggcctt ggtggcattc
      121 cttcgtttcc taacaatccc accaacagca gggatactaa aaagatgggg aacgatcaaa
      181 aagtcaaaag ccatcaatgt cttgagaggg tttaggaaag agattggaag gatgctgaac
      241 atcttgaata ggagacgcag aaccgcaggc gtgatcatca tgctaattcc aacagcgatg
      301 gcgttccatt taaccacacg caacggagaa ccacacatga tcgtcagcag acaagagaaa
      361 gggaaaagtc tcttgttcaa aacagaggac ggtgtgaaca tgtgtaccct catggccatg
      421 gaccttggtg aactgtgtga agacacaatc acttataact gtcctcttct caggcagaat
      481 gaacctgaag acattgactg ttggtgc
//
LOCUS       MZ490499                 508 bp    RNA     linear   VRL 02-JUL-2021
DEFINITION  Dengue virus 2 isolate GKP/DENV-2/1821056/18 polyprotein (POLY)
            gene, partial cds.
ACCESSION   MZ490499
VERSION     MZ490499
KEYWORDS    .
SOURCE      Dengue virus 2
  ORGANISM  Dengue virus 2
            Viruses; Riboviria; Orthornavirae; Kitrinoviricota; Flasuviricetes;
            Amarillovirales; Flaviviridae; Flavivirus.
REFERENCE   1  (bases 1 to 508)
  AUTHORS   Deval,H., Behera,S.P., Bhardwaj,P., Srivastava,N., Srivastava,R.K.
            and Kavathekar,A.
  TITLE     Circulation of all the four dengue virus serotypes in Eastern Uttar
            pradesh, India during 2018-19
  JOURNAL   Unpublished
REFERENCE   2  (bases 1 to 508)
  AUTHORS   Deval,H., Behera,S.P., Bhardwaj,P., Srivastava,N., Srivastava,R.K.
            and Kavathekar,A.
  TITLE     Direct Submission
  JOURNAL   Submitted (02-JUL-2021) molecular biology, ICMR-Regional Medical
            Research Centre, BRD Medical college campus, Gorakhpur, Uttar
            Pradesh 273013, India
COMMENT     ##Assembly-Data-START##
            Sequencing Technology :: Sanger dideoxy sequencing
            ##Assembly-Data-END##
FEATURES             Location/Qualifiers
     source          1..508
                     /organism="Dengue virus 2"
                     /mol_type="genomic RNA"
                     /serotype="Dengue virus 2"
                     /isolate="GKP/DENV-2/1821056/18"
                     /isolation_source="whole blood"
                     /host="Homo sapiens"
                     /db_xref="taxon:11060"
                     /country="India"
                     /collection_date="Oct-2018"
                     /note="capsid-premembrane junction region;
                     genotype: 2"
     gene            <1..>508
                     /gene="POLY"
     CDS             <1..>508
                     /gene="POLY"
                     /codon_start=1
                     /product="polyprotein"
                     /protein_id="QXF68668"
                     /translation="NMLKRARNRVSTVQQLTKRFSLGMLQGRGPLKLFMALVAFLRFL
                     TIPPTAGILKRWGTIKKSKAINVLRGFRKEIGRMLNILNRRRRTASVIIMLIPTAMAF
                     HLTTRNGEPHMIVSRQEKGKSLLFKTEDGVNMCTLMAMDLGELCEDTITYNCPLLRQN
                     EPEDIDCWC"
     mat_peptide     <1..303
                     /gene="POLY"
                     /product="anchored capsid protein ancC"
     mat_peptide     <1..261
                     /gene="POLY"
                     /product="capsid protein C"
     mat_peptide     304..>508
                     /gene="POLY"
                     /product="membrane glycoprotein precursor prM"
     mat_peptide     304..>508
                     /gene="POLY"
                     /product="protein pr"
ORIGIN      
        1 aatatgctga aacgcgcgag aaaccgcgtg tcaactgtgc aacagctgac aaagagattc
       61 tcacttggaa tgctgcaggg acgaggaccg ttgaaactgt tcatggcctt ggtggcattc
      121 cttcgtttcc taacaatccc accaacagca gggatactaa aaagatgggg aacgatcaaa
      181 aaatcaaaag ccattaatgt cttgagaggg ttcaggaaag agattggaag gatgttgaac
      241 atcttgaata ggagacgcag aactgcaagc gtgatcatca tgctaattcc aacagcgatg
      301 gcgttccatt taaccacacg caacggagaa ccacacatga tcgtcagcag acaagagaaa
      361 gggaaaagtc tcttgttcaa aacagaagat ggtgtgaaca tgtgtaccct catggccatg
      421 gaccttggtg aactgtgtga agacacaatc acttataact gtcctcttct caggcagaat
      481 gaacctgaag acattgactg ttggtgca
//
LOCUS       MZ490500                 507 bp    RNA     linear   VRL 02-JUL-2021
DEFINITION  Dengue virus 2 isolate GKP/DENV-2/1821068/18 polyprotein (POLY)
            gene, partial cds.
ACCESSION   MZ490500
VERSION     MZ490500
KEYWORDS    .
SOURCE      Dengue virus 2
  ORGANISM  Dengue virus 2
            Viruses; Riboviria; Orthornavirae; Kitrinoviricota; Flasuviricetes;
            Amarillovirales; Flaviviridae; Flavivirus.
REFERENCE   1  (bases 1 to 507)
  AUTHORS   Deval,H., Behera,S.P., Bhardwaj,P., Srivastava,N., Srivastava,R.K.
            and Kavathekar,A.
  TITLE     Circulation of all the four dengue virus serotypes in Eastern Uttar
            pradesh, India during 2018-19
  JOURNAL   Unpublished
REFERENCE   2  (bases 1 to 507)
  AUTHORS   Deval,H., Behera,S.P., Bhardwaj,P., Srivastava,N., Srivastava,R.K.
            and Kavathekar,A.
  TITLE     Direct Submission
  JOURNAL   Submitted (02-JUL-2021) molecular biology, ICMR-Regional Medical
            Research Centre, BRD Medical college campus, Gorakhpur, Uttar
            Pradesh 273013, India
COMMENT     ##Assembly-Data-START##
            Sequencing Technology :: Sanger dideoxy sequencing
            ##Assembly-Data-END##
FEATURES             Location/Qualifiers
     source          1..507
                     /organism="Dengue virus 2"
                     /mol_type="genomic RNA"
                     /serotype="Dengue virus 2"
                     /isolate="GKP/DENV-2/1821068/18"
                     /isolation_source="whole blood"
                     /host="Homo sapiens"
                     /db_xref="taxon:11060"
                     /country="India"
                     /collection_date="Oct-2018"
                     /note="capsid-premembrane junction region;
                     genotype: 2"
     gene            <1..>507
                     /gene="POLY"
     CDS             <1..>507
                     /gene="POLY"
                     /codon_start=1
                     /product="polyprotein"
                     /protein_id="QXF68669"
                     /translation="NMLKRARNRVSTVQQLTKRFSLGMLQGRGPLKLFMALVAFLRFL
                     TIPPTAGILKRWGTIKKSKAINVLRGFRKEIGRMLNILNRRRRTAGVIIMLIPTAMAF
                     HLTTRNGEPHMIVSRQEKGKSLLFKTEDGVNMCTLMAMDLGELCEDTITYNCPLLRQN
                     EPEDIDCWC"
     mat_peptide     <1..303
                     /gene="POLY"
                     /product="anchored capsid protein ancC"
     mat_peptide     <1..261
                     /gene="POLY"
                     /product="capsid protein C"
     mat_peptide     304..>507
                     /gene="POLY"
                     /product="membrane glycoprotein precursor prM"
     mat_peptide     304..>507
                     /gene="POLY"
                     /product="protein pr"
ORIGIN      
        1 aatatgctga aacgcgcgag aaaccgcgtg tcaactgtgc aacagctgac aaagagattc
       61 tcacttggaa tgctgcaggg acgaggaccg ttgaaattgt tcatggcctt ggtggcattc
      121 cttcgtttcc taacaatccc accaacagca gggatactaa aaagatgggg aacgatcaaa
      181 aagtcaaaag ccatcaatgt cctgagaggg tttaggaaag agattggaag gatgttgaac
      241 atcttgaata ggagacgcag aaccgcaggc gtgatcatca tgctaattcc aacagcgatg
      301 gcgttccatt taaccacacg caacggagaa ccacacatga tcgtcagcag acaagagaaa
      361 gggaaaagtc tcttgttcaa aacagaggac ggtgtgaaca tgtgtaccct catggccatg
      421 gaccttggtg aactgtgtga agacacaatc acttataact gtcctcttct caggcagaat
      481 gaacctgaag acattgactg ttggtgc
//
LOCUS       MZ490501                 507 bp    RNA     linear   VRL 02-JUL-2021
DEFINITION  Dengue virus 2 isolate GKP/DENV-2/1921005/19 polyprotein (POLY)
            gene, partial cds.
ACCESSION   MZ490501
VERSION     MZ490501
KEYWORDS    .
SOURCE      Dengue virus 2
  ORGANISM  Dengue virus 2
            Viruses; Riboviria; Orthornavirae; Kitrinoviricota; Flasuviricetes;
            Amarillovirales; Flaviviridae; Flavivirus.
REFERENCE   1  (bases 1 to 507)
  AUTHORS   Deval,H., Behera,S.P., Bhardwaj,P., Srivastava,N., Srivastava,R.K.
            and Kavathekar,A.
  TITLE     Circulation of all the four dengue virus serotypes in Eastern Uttar
            pradesh, India during 2018-19
  JOURNAL   Unpublished
REFERENCE   2  (bases 1 to 507)
  AUTHORS   Deval,H., Behera,S.P., Bhardwaj,P., Srivastava,N., Srivastava,R.K.
            and Kavathekar,A.
  TITLE     Direct Submission
  JOURNAL   Submitted (02-JUL-2021) molecular biology, ICMR-Regional Medical
            Research Centre, BRD Medical college campus, Gorakhpur, Uttar
            Pradesh 273013, India
COMMENT     ##Assembly-Data-START##
            Sequencing Technology :: Sanger dideoxy sequencing
            ##Assembly-Data-END##
FEATURES             Location/Qualifiers
     source          1..507
                     /organism="Dengue virus 2"
                     /mol_type="genomic RNA"
                     /serotype="Dengue virus 2"
                     /isolate="GKP/DENV-2/1921005/19"
                     /isolation_source="whole blood"
                     /host="Homo sapiens"
                     /db_xref="taxon:11060"
                     /country="India"
                     /collection_date="Nov-2019"
                     /note="capsid-premembrane junction region;
                     genotype: 2"
     gene            <1..>507
                     /gene="POLY"
     CDS             <1..>507
                     /gene="POLY"
                     /codon_start=1
                     /product="polyprotein"
                     /protein_id="QXF68670"
                     /translation="NMLKRARNRVSTVQQLTKRFSLGMLQGRGPLKLFMALVAFLRFL
                     TIPPTAGILKRWGTIKKSKAINVLRGFRKEIGRMLNILNRRRRTAGVIIMLIPTAMAF
                     HLTTRNGEPHMIVSRQEKGKSLLFKTEDGVNMCTLMAMDLGELCEDTITYNCPLLRQN
                     EPEDIDCWC"
     mat_peptide     <1..303
                     /gene="POLY"
                     /product="anchored capsid protein ancC"
     mat_peptide     <1..261
                     /gene="POLY"
                     /product="capsid protein C"
     mat_peptide     304..>507
                     /gene="POLY"
                     /product="membrane glycoprotein precursor prM"
     mat_peptide     304..>507
                     /gene="POLY"
                     /product="protein pr"
ORIGIN      
        1 aatatgctga aacgcgcgag aaaccgcgtg tcaactgtgc aacagctgac aaagagattc
       61 tcacttggaa tgctgcaggg acgaggaccg ttgaaactgt tcatggcctt ggtggcattc
      121 cttcgtttcc taacaatccc accaacagca gggatactaa aaagatgggg aacgatcaaa
      181 aagtcaaaag ccatcaatgt cttgagaggg ttcaggaaag agattggaag gatgttgaat
      241 atcttgaata ggagacgcag aactgcaggc gtgatcatca tgctaattcc aacagcgatg
      301 gcgttccatt taaccacacg caacggagaa ccacatatga tcgtcagcag acaagagaaa
      361 gggaaaagtc tcttgttcaa aacagaggat ggtgtgaaca tgtgtaccct catggccatg
      421 gaccttggtg aactatgtga agacacaatc acttataact gtcctcttct caggcagaat
      481 gaacctgaag acattgactg ttggtgc
//
LOCUS       MZ490502                 507 bp    RNA     linear   VRL 02-JUL-2021
DEFINITION  Dengue virus 2 isolate GKP/DENV-2/1921006/19 polyprotein (POLY)
            gene, partial cds.
ACCESSION   MZ490502
VERSION     MZ490502
KEYWORDS    .
SOURCE      Dengue virus 2
  ORGANISM  Dengue virus 2
            Viruses; Riboviria; Orthornavirae; Kitrinoviricota; Flasuviricetes;
            Amarillovirales; Flaviviridae; Flavivirus.
REFERENCE   1  (bases 1 to 507)
  AUTHORS   Deval,H., Behera,S.P., Bhardwaj,P., Srivastava,N., Srivastava,R.K.
            and Kavathekar,A.
  TITLE     Circulation of all the four dengue virus serotypes in Eastern Uttar
            pradesh, India during 2018-19
  JOURNAL   Unpublished
REFERENCE   2  (bases 1 to 507)
  AUTHORS   Deval,H., Behera,S.P., Bhardwaj,P., Srivastava,N., Srivastava,R.K.
            and Kavathekar,A.
  TITLE     Direct Submission
  JOURNAL   Submitted (02-JUL-2021) molecular biology, ICMR-Regional Medical
            Research Centre, BRD Medical college campus, Gorakhpur, Uttar
            Pradesh 273013, India
COMMENT     ##Assembly-Data-START##
            Sequencing Technology :: Sanger dideoxy sequencing
            ##Assembly-Data-END##
FEATURES             Location/Qualifiers
     source          1..507
                     /organism="Dengue virus 2"
                     /mol_type="genomic RNA"
                     /serotype="Dengue virus 2"
                     /isolate="GKP/DENV-2/1921006/19"
                     /isolation_source="whole blood"
                     /host="Homo sapiens"
                     /db_xref="taxon:11060"
                     /country="India"
                     /collection_date="Nov-2019"
                     /note="capsid-premembrane junction region;
                     genotype: 2"
     gene            <1..>507
                     /gene="POLY"
     CDS             <1..>507
                     /gene="POLY"
                     /codon_start=1
                     /product="polyprotein"
                     /protein_id="QXF68671"
                     /translation="NMLKRARNRVSTVQQLTKRFSLGMLQGRGPLKLFMALVAFLRFL
                     TIPPTAGILKRWGTIKKSKAINVLRGFRKEIGRMLNILNRRRRTAGVIIMLIPTAMAF
                     HLTTRNGEPHMIVSRQEKGKSLLFKTEDGVNMCTLMAMDLGELCEDTITYNCPLLRQN
                     EPEDIDCWC"
     mat_peptide     <1..303
                     /gene="POLY"
                     /product="anchored capsid protein ancC"
     mat_peptide     <1..261
                     /gene="POLY"
                     /product="capsid protein C"
     mat_peptide     304..>507
                     /gene="POLY"
                     /product="membrane glycoprotein precursor prM"
     mat_peptide     304..>507
                     /gene="POLY"
                     /product="protein pr"
ORIGIN      
        1 aatatgctga aacgcgcgag aaaccgcgtg tcaactgtgc aacagctgac aaagagattc
       61 tcacttggaa tgctgcaggg acgaggaccg ttgaaactgt tcatggcctt ggtggcattc
      121 cttcgtttcc taacaatccc accaacagca gggatactaa aaagatgggg aacgatcaaa
      181 aagtcaaaag ccatcaatgt cttgagaggg ttcaggaaag agattggaag gatgttgaat
      241 atcttgaata ggagacgcag aactgcaggc gtgatcatca tgctaattcc aacagcgatg
      301 gcgttccatt taaccacacg caacggagaa ccacacatga tcgtcagcag acaagagaaa
      361 gggaaaagtc tcttgttcaa aacagaggat ggtgtgaaca tgtgtaccct catggccatg
      421 gaccttggtg aactatgtga agacacaatc acttataact gtcctcttct caggcagaat
      481 gaacctgaag acattgactg ttggtgc
//
LOCUS       MZ490503                 454 bp    RNA     linear   VRL 02-JUL-2021
DEFINITION  Dengue virus 2 isolate GKP/DENV-2/1921016/19 polyprotein (POLY)
            gene, partial cds.
ACCESSION   MZ490503
VERSION     MZ490503
KEYWORDS    .
SOURCE      Dengue virus 2
  ORGANISM  Dengue virus 2
            Viruses; Riboviria; Orthornavirae; Kitrinoviricota; Flasuviricetes;
            Amarillovirales; Flaviviridae; Flavivirus.
REFERENCE   1  (bases 1 to 454)
  AUTHORS   Deval,H., Behera,S.P., Bhardwaj,P., Srivastava,N., Srivastava,R.K.
            and Kavathekar,A.
  TITLE     Circulation of all the four dengue virus serotypes in Eastern Uttar
            pradesh, India during 2018-19
  JOURNAL   Unpublished
REFERENCE   2  (bases 1 to 454)
  AUTHORS   Deval,H., Behera,S.P., Bhardwaj,P., Srivastava,N., Srivastava,R.K.
            and Kavathekar,A.
  TITLE     Direct Submission
  JOURNAL   Submitted (02-JUL-2021) molecular biology, ICMR-Regional Medical
            Research Centre, BRD Medical college campus, Gorakhpur, Uttar
            Pradesh 273013, India
COMMENT     ##Assembly-Data-START##
            Sequencing Technology :: Sanger dideoxy sequencing
            ##Assembly-Data-END##
FEATURES             Location/Qualifiers
     source          1..454
                     /organism="Dengue virus 2"
                     /mol_type="genomic RNA"
                     /serotype="Dengue virus 2"
                     /isolate="GKP/DENV-2/1921016/19"
                     /isolation_source="whole blood"
                     /host="Homo sapiens"
                     /db_xref="taxon:11060"
                     /country="India"
                     /collection_date="Nov-2019"
                     /note="capsid-premembrane junction region;
                     genotype: 2"
     gene            <1..>454
                     /gene="POLY"
     CDS             <1..>454
                     /gene="POLY"
                     /codon_start=3
                     /product="polyprotein"
                     /protein_id="QXF68672"
                     /translation="RVSTVQQLTKRFSLGMLQGRGPLKLFMALVAFLRFLTIPPTAGI
                     LKRWGTIKKSKAINVLRGFRKEIGRMLNILNRRRRTAGMIIMLIPTAMAFHLTTRNGE
                     PHMIVSRQEKGKSLLFKTEDGVNMCTLMAMDLGELCEDTITYNCPLLR"
     mat_peptide     <1..281
                     /gene="POLY"
                     /product="anchored capsid protein ancC"
     mat_peptide     <1..239
                     /gene="POLY"
                     /product="capsid protein C"
     mat_peptide     282..>454
                     /gene="POLY"
                     /product="membrane glycoprotein precursor prM"
     mat_peptide     282..>454
                     /gene="POLY"
                     /product="protein pr"
ORIGIN      
        1 accgcgtgtc gactgtgcaa cagctgacaa agagattctc acttggaatg ctgcagggac
       61 gaggaccatt gaaactgttc atggccctgg tggcattcct tcgtttccta acaatcccac
      121 caacagcagg gatactgaaa agatggggaa cgatcaaaaa atcaaaagct atcaatgttt
      181 tgagagggtt caggaaagag attggaagga tgctgaacat cttgaacaga agacgtagaa
      241 ctgcaggcat gatcattatg ctgattccaa cggcaatggc gttccattta accacacgca
      301 atggagaacc acacatgatc gtcagcagac aggagaaagg gaaaagtctc ttgtttaaaa
      361 cagaagatgg tgtgaacatg tgtaccctca tggccatgga ccttggtgaa ctgtgtgaag
      421 atacaattac ttacaactgt cctcttctca ggca
//
LOCUS       MZ490504                 454 bp    RNA     linear   VRL 02-JUL-2021
DEFINITION  Dengue virus 2 isolate GKP/DENV-2/1921019/19 polyprotein (POLY)
            gene, partial cds.
ACCESSION   MZ490504
VERSION     MZ490504
KEYWORDS    .
SOURCE      Dengue virus 2
  ORGANISM  Dengue virus 2
            Viruses; Riboviria; Orthornavirae; Kitrinoviricota; Flasuviricetes;
            Amarillovirales; Flaviviridae; Flavivirus.
REFERENCE   1  (bases 1 to 454)
  AUTHORS   Deval,H., Behera,S.P., Bhardwaj,P., Srivastava,N., Srivastava,R.K.
            and Kavathekar,A.
  TITLE     Circulation of all the four dengue virus serotypes in Eastern Uttar
            pradesh, India during 2018-19
  JOURNAL   Unpublished
REFERENCE   2  (bases 1 to 454)
  AUTHORS   Deval,H., Behera,S.P., Bhardwaj,P., Srivastava,N., Srivastava,R.K.
            and Kavathekar,A.
  TITLE     Direct Submission
  JOURNAL   Submitted (02-JUL-2021) molecular biology, ICMR-Regional Medical
            Research Centre, BRD Medical college campus, Gorakhpur, Uttar
            Pradesh 273013, India
COMMENT     ##Assembly-Data-START##
            Sequencing Technology :: Sanger dideoxy sequencing
            ##Assembly-Data-END##
FEATURES             Location/Qualifiers
     source          1..454
                     /organism="Dengue virus 2"
                     /mol_type="genomic RNA"
                     /serotype="Dengue virus 2"
                     /isolate="GKP/DENV-2/1921019/19"
                     /isolation_source="whole blood"
                     /host="Homo sapiens"
                     /db_xref="taxon:11060"
                     /country="India"
                     /collection_date="Nov-2019"
                     /note="capsid-premembrane junction region;
                     genotype: 2"
     gene            <1..>454
                     /gene="POLY"
     CDS             <1..>454
                     /gene="POLY"
                     /codon_start=3
                     /product="polyprotein"
                     /protein_id="QXF68673"
                     /translation="RVSTVQQLTKRFSLGMLQGRGPLKLFMALVAFLRFLTIPPTAGI
                     LKRWGTIKKSKAINVLRGFRKETGRMLNILNRRRRTAGMIIMLIPTAMAFHLTTRNGE
                     PHMIVSRQEKGKSLLFKTEDGVNMCTLMAMDLGELCEDTITYNCPLLR"
     mat_peptide     <1..281
                     /gene="POLY"
                     /product="anchored capsid protein ancC"
     mat_peptide     <1..239
                     /gene="POLY"
                     /product="capsid protein C"
     mat_peptide     282..>454
                     /gene="POLY"
                     /product="membrane glycoprotein precursor prM"
     mat_peptide     282..>454
                     /gene="POLY"
                     /product="protein pr"
ORIGIN      
        1 accgcgtgtc gactgtgcaa cagctgacaa agagattctc acttggaatg ctgcagggac
       61 gaggaccatt gaaactgttc atggccctgg tggcattcct tcgtttccta acaatcccac
      121 caacagcagg gatactgaaa agatggggaa cgatcaaaaa atcaaaagct atcaatgtct
      181 tgagagggtt caggaaagag actggaagga tgctgaacat cttgaataga agacgtagaa
      241 ctgcaggcat gatcatcatg ctgattccaa cagcaatggc gttccattta accacacgta
      301 acggagaacc acatatgatc gtcagcagac aggagaaagg gaaaagtctc ttgtttaaaa
      361 cagaagatgg tgtgaacatg tgtaccctca tggccatgga ccttggtgaa ctgtgtgaag
      421 atacaattac ttacaactgt cctcttctca ggca
//
LOCUS       MZ490505                 507 bp    RNA     linear   VRL 02-JUL-2021
DEFINITION  Dengue virus 2 isolate GKP/DENV-2/1921022/19 polyprotein (POLY)
            gene, partial cds.
ACCESSION   MZ490505
VERSION     MZ490505
KEYWORDS    .
SOURCE      Dengue virus 2
  ORGANISM  Dengue virus 2
            Viruses; Riboviria; Orthornavirae; Kitrinoviricota; Flasuviricetes;
            Amarillovirales; Flaviviridae; Flavivirus.
REFERENCE   1  (bases 1 to 507)
  AUTHORS   Deval,H., Behera,S.P., Bhardwaj,P., Srivastava,N., Srivastava,R.K.
            and Kavathekar,A.
  TITLE     Circulation of all the four dengue virus serotypes in Eastern Uttar
            pradesh, India during 2018-19
  JOURNAL   Unpublished
REFERENCE   2  (bases 1 to 507)
  AUTHORS   Deval,H., Behera,S.P., Bhardwaj,P., Srivastava,N., Srivastava,R.K.
            and Kavathekar,A.
  TITLE     Direct Submission
  JOURNAL   Submitted (02-JUL-2021) molecular biology, ICMR-Regional Medical
            Research Centre, BRD Medical college campus, Gorakhpur, Uttar
            Pradesh 273013, India
COMMENT     ##Assembly-Data-START##
            Sequencing Technology :: Sanger dideoxy sequencing
            ##Assembly-Data-END##
FEATURES             Location/Qualifiers
     source          1..507
                     /organism="Dengue virus 2"
                     /mol_type="genomic RNA"
                     /serotype="Dengue virus 2"
                     /isolate="GKP/DENV-2/1921022/19"
                     /isolation_source="whole blood"
                     /host="Homo sapiens"
                     /db_xref="taxon:11060"
                     /country="India"
                     /collection_date="Nov-2019"
                     /note="capsid-premembrane junction region;
                     genotype: 2"
     gene            <1..>507
                     /gene="POLY"
     CDS             <1..>507
                     /gene="POLY"
                     /codon_start=1
                     /product="polyprotein"
                     /protein_id="QXF68674"
                     /translation="NMLKRARNRVSTVQQLTKRFSLGMLQGRGPLKLFMALVAFLRFL
                     TIPPTAGILKRWGTIKKSKAIHVLRGFRKEIGRMLNILNRRRRTAGVIIMLIPTAMAF
                     HLTTRNGEPHMIVSRQEKGKSLLFKTEDGVNMCTLMAMDLGELCEDTITYNCPLLRQN
                     EPEDIDCWC"
     mat_peptide     <1..303
                     /gene="POLY"
                     /product="anchored capsid protein ancC"
     mat_peptide     <1..261
                     /gene="POLY"
                     /product="capsid protein C"
     mat_peptide     304..>507
                     /gene="POLY"
                     /product="membrane glycoprotein precursor prM"
     mat_peptide     304..>507
                     /gene="POLY"
                     /product="protein pr"
ORIGIN      
        1 aatatgctga aacgcgcgag aaaccgcgtg tcaactgtgc aacagctgac aaagagattc
       61 tcacttggaa tgctgcaggg acgaggaccg ttgaaactgt tcatggcctt ggtggcattc
      121 cttcgtttcc taacaatccc accaacagca gggatactaa aaagatgggg aacgatcaaa
      181 aagtcaaaag ccatccatgt cttgagaggg ttcaggaaag agattggaag gatgttgaat
      241 atcttgaata ggagacgcag aactgcaggc gtgatcatca tgctaattcc aacagcgatg
      301 gcgttccatt taaccacacg caacggagaa ccacatatga tcgtcagcag acaagagaaa
      361 gggaaaagtc tcttgttcaa aacagaggat ggtgtgaaca tgtgtaccct catggccatg
      421 gaccttggtg aactatgtga agacacaatc acttataact gtcctcttct caggcagaat
      481 gaacctgaag acattgactg ttggtgc
//
LOCUS       MZ490506                 507 bp    RNA     linear   VRL 02-JUL-2021
DEFINITION  Dengue virus 2 isolate GKP/DENV-2/1921044/19 polyprotein (POLY)
            gene, partial cds.
ACCESSION   MZ490506
VERSION     MZ490506
KEYWORDS    .
SOURCE      Dengue virus 2
  ORGANISM  Dengue virus 2
            Viruses; Riboviria; Orthornavirae; Kitrinoviricota; Flasuviricetes;
            Amarillovirales; Flaviviridae; Flavivirus.
REFERENCE   1  (bases 1 to 507)
  AUTHORS   Deval,H., Behera,S.P., Bhardwaj,P., Srivastava,N., Srivastava,R.K.
            and Kavathekar,A.
  TITLE     Circulation of all the four dengue virus serotypes in Eastern Uttar
            pradesh, India during 2018-19
  JOURNAL   Unpublished
REFERENCE   2  (bases 1 to 507)
  AUTHORS   Deval,H., Behera,S.P., Bhardwaj,P., Srivastava,N., Srivastava,R.K.
            and Kavathekar,A.
  TITLE     Direct Submission
  JOURNAL   Submitted (02-JUL-2021) molecular biology, ICMR-Regional Medical
            Research Centre, BRD Medical college campus, Gorakhpur, Uttar
            Pradesh 273013, India
COMMENT     ##Assembly-Data-START##
            Sequencing Technology :: Sanger dideoxy sequencing
            ##Assembly-Data-END##
FEATURES             Location/Qualifiers
     source          1..507
                     /organism="Dengue virus 2"
                     /mol_type="genomic RNA"
                     /serotype="Dengue virus 2"
                     /isolate="GKP/DENV-2/1921044/19"
                     /isolation_source="whole blood"
                     /host="Homo sapiens"
                     /db_xref="taxon:11060"
                     /country="India"
                     /collection_date="Nov-2019"
                     /note="capsid-premembrane junction region;
                     genotype: 2"
     gene            <1..>507
                     /gene="POLY"
     CDS             <1..>507
                     /gene="POLY"
                     /codon_start=1
                     /product="polyprotein"
                     /protein_id="QXF68675"
                     /translation="NMLKRARNRVSTVQQLTKRFSLGMLQGRGPLKLFMALVAFLRFL
                     TIPPTAGILKRWGTIKKSKAINVLRGFRKEIGRMLNILNRRRRTAGVIIMLIPTAMAF
                     HLTTRNGEPHMIVSRQEKGKSLLFKTEDGVNMCTLMAMDLGELCEDTITYNCPLLRQN
                     EPEDIDCWC"
     mat_peptide     <1..303
                     /gene="POLY"
                     /product="anchored capsid protein ancC"
     mat_peptide     <1..261
                     /gene="POLY"
                     /product="capsid protein C"
     mat_peptide     304..>507
                     /gene="POLY"
                     /product="membrane glycoprotein precursor prM"
     mat_peptide     304..>507
                     /gene="POLY"
                     /product="protein pr"
ORIGIN      
        1 aatatgctga aacgcgcgag aaaccgcgtg tcaactgtgc aacagctgac aaagagattc
       61 tcacttggaa tgctgcaggg acgaggaccg ttgaaactgt tcatggcctt ggtggcattc
      121 cttcgtttcc taacaatccc accaacagca gggatactaa aaagatgggg aacgatcaaa
      181 aagtcaaaag ccatcaatgt cttgagaggg ttcaggaaag agattggaag gatgttgaat
      241 atcttgaata ggagacgcag aactgcaggc gtgatcatca tgctaattcc aacagcgatg
      301 gcgttccatt taaccacacg caacggagaa ccacacatga tcgtcagcag acaagagaaa
      361 gggaaaagtc tcttgttcaa aacagaggat ggtgtgaaca tgtgtaccct catggccatg
      421 gaccttggtg aactatgtga agacacaatc acttataact gtcctcttct caggcagaat
      481 gaacctgaag acattgactg ttggtgc
//
LOCUS       MZ490507                 464 bp    RNA     linear   VRL 02-JUL-2021
DEFINITION  Dengue virus 2 isolate GKP/DENV-2/1821074/18 polyprotein (POLY)
            gene, partial cds.
ACCESSION   MZ490507
VERSION     MZ490507
KEYWORDS    .
SOURCE      Dengue virus 2
  ORGANISM  Dengue virus 2
            Viruses; Riboviria; Orthornavirae; Kitrinoviricota; Flasuviricetes;
            Amarillovirales; Flaviviridae; Flavivirus.
REFERENCE   1  (bases 1 to 464)
  AUTHORS   Deval,H., Behera,S.P., Bhardwaj,P., Srivastava,N., Srivastava,R.K.
            and Kavathekar,A.
  TITLE     Circulation of all the four dengue virus serotypes in Eastern Uttar
            pradesh, India during 2018-19
  JOURNAL   Unpublished
REFERENCE   2  (bases 1 to 464)
  AUTHORS   Deval,H., Behera,S.P., Bhardwaj,P., Srivastava,N., Srivastava,R.K.
            and Kavathekar,A.
  TITLE     Direct Submission
  JOURNAL   Submitted (02-JUL-2021) molecular biology, ICMR-Regional Medical
            Research Centre, BRD Medical college campus, Gorakhpur, Uttar
            Pradesh 273013, India
COMMENT     ##Assembly-Data-START##
            Sequencing Technology :: Sanger dideoxy sequencing
            ##Assembly-Data-END##
FEATURES             Location/Qualifiers
     source          1..464
                     /organism="Dengue virus 2"
                     /mol_type="genomic RNA"
                     /serotype="Dengue virus 2"
                     /isolate="GKP/DENV-2/1821074/18"
                     /isolation_source="whole blood"
                     /host="Homo sapiens"
                     /db_xref="taxon:11060"
                     /country="India"
                     /collection_date="Oct-2018"
                     /note="capsid-premembrane junction region;
                     genotype: 2"
     gene            <1..>464
                     /gene="POLY"
     CDS             <1..>464
                     /gene="POLY"
                     /codon_start=3
                     /product="polyprotein"
                     /protein_id="QXF68676"
                     /translation="LTKRFSLGMLQGRGPLKLFMALVAFLRFLTIPPTAGILKRWGTI
                     KKSKAINVLRGFRKEIGRMLNILNRRRRTAGIIIMMIPTVMAFHLTTRNGEPHMIVSR
                     QEKGKSLLFKTEDGVNMCTLMAMDLGELCEDTITYNCPLLRQNEPEDIDCWC"
     mat_peptide     <1..260
                     /gene="POLY"
                     /product="anchored capsid protein ancC"
     mat_peptide     <1..218
                     /gene="POLY"
                     /product="capsid protein C"
     mat_peptide     261..>464
                     /gene="POLY"
                     /product="membrane glycoprotein precursor prM"
     mat_peptide     261..>464
                     /gene="POLY"
                     /product="protein pr"
ORIGIN      
        1 agctgacaaa gagattctca cttggaatgc tacagggacg aggaccactg aaactgttca
       61 tggccctggt ggcattcctt cgtttcctaa caatcccgcc aacagcaggg atattaaaga
      121 gatggggaac aatcaaaaaa tcaaaggcta tcaatgtctt gagagggttc aggaaagaga
      181 ttggaaggat gctgaacatc ttgaacagga gacgcagaac tgcaggtata attattatga
      241 tgatcccaac agtgatggcg ttccatttaa ccacacgcaa cggagaacca cacatgatcg
      301 tcagcagaca agagaaaggg aaaagtctct tgttcaaaac agaggatggt gtgaacatgt
      361 gtaccctcat ggccatggac cttggtgaac tatgtgaaga cacaatcact tataactgtc
      421 ctcttctcag gcagaatgaa cctgaagaca ttgactgttg gtgc
//
LOCUS       MZ490508                 507 bp    RNA     linear   VRL 02-JUL-2021
DEFINITION  Dengue virus 2 isolate GKP/DENV-2/1821079/18 polyprotein (POLY)
            gene, partial cds.
ACCESSION   MZ490508
VERSION     MZ490508
KEYWORDS    .
SOURCE      Dengue virus 2
  ORGANISM  Dengue virus 2
            Viruses; Riboviria; Orthornavirae; Kitrinoviricota; Flasuviricetes;
            Amarillovirales; Flaviviridae; Flavivirus.
REFERENCE   1  (bases 1 to 507)
  AUTHORS   Deval,H., Behera,S.P., Bhardwaj,P., Srivastava,N., Srivastava,R.K.
            and Kavathekar,A.
  TITLE     Circulation of all the four dengue virus serotypes in Eastern Uttar
            pradesh, India during 2018-19
  JOURNAL   Unpublished
REFERENCE   2  (bases 1 to 507)
  AUTHORS   Deval,H., Behera,S.P., Bhardwaj,P., Srivastava,N., Srivastava,R.K.
            and Kavathekar,A.
  TITLE     Direct Submission
  JOURNAL   Submitted (02-JUL-2021) molecular biology, ICMR-Regional Medical
            Research Centre, BRD Medical college campus, Gorakhpur, Uttar
            Pradesh 273013, India
COMMENT     ##Assembly-Data-START##
            Sequencing Technology :: Sanger dideoxy sequencing
            ##Assembly-Data-END##
FEATURES             Location/Qualifiers
     source          1..507
                     /organism="Dengue virus 2"
                     /mol_type="genomic RNA"
                     /serotype="Dengue virus 2"
                     /isolate="GKP/DENV-2/1821079/18"
                     /isolation_source="whole blood"
                     /host="Homo sapiens"
                     /db_xref="taxon:11060"
                     /country="India"
                     /collection_date="Oct-2018"
                     /note="capsid-premembrane junction region;
                     genotype: 2"
     gene            <1..>507
                     /gene="POLY"
     CDS             <1..>507
                     /gene="POLY"
                     /codon_start=1
                     /product="polyprotein"
                     /protein_id="QXF68677"
                     /translation="NMLKRARNRVSTVQQLTKRFSLGMLQGRGPLKLFMALVAFLRFL
                     TIPPTAGILKRWGTIKKSKAINVLRGFRKEIGRMLNILNRRRRTAGVIIMLIPTAMAF
                     HLTTRNGEPHMIVSRQEKGKSLLFKTEDGVNMCTLMAMDLGELCEDTITYNCPLLRQN
                     EPEDIDCWC"
     mat_peptide     <1..303
                     /gene="POLY"
                     /product="anchored capsid protein ancC"
     mat_peptide     <1..261
                     /gene="POLY"
                     /product="capsid protein C"
     mat_peptide     304..>507
                     /gene="POLY"
                     /product="membrane glycoprotein precursor prM"
     mat_peptide     304..>507
                     /gene="POLY"
                     /product="protein pr"
ORIGIN      
        1 aatatgctga aacgcgcgag aaaccgcgtg tcaactgtgc aacagctgac aaagagattc
       61 tcacttggaa tgctgcaggg acgaggaccg ttgaaattgt tcatggcctt ggtggcattc
      121 cttcgtttcc taacaatccc accaacagca gggatactaa aaagatgggg aacgatcaaa
      181 aagtcaaaag ccatcaatgt cttgagaggg tttaggaaag agattggaag gatgctgaac
      241 atcttgaata ggagacgcag aaccgcaggc gtgatcatca tgctaattcc aacagcgatg
      301 gcgttccatt taaccacacg caacggagaa ccacacatga tcgtcagcag acaagagaaa
      361 gggaaaagtc tcttgttcaa aacagaggac ggtgtgaaca tgtgtaccct catggccatg
      421 gaccttggtg aactgtgtga agacacaatc acttataact gtcctcttct caggcagaat
      481 gaacctgaag acattgactg ttggtgc
//
LOCUS       MZ490509                 482 bp    RNA     linear   VRL 02-JUL-2021
DEFINITION  Dengue virus 2 isolate GKP/DENV-2/1821081/18 polyprotein (POLY)
            gene, partial cds.
ACCESSION   MZ490509
VERSION     MZ490509
KEYWORDS    .
SOURCE      Dengue virus 2
  ORGANISM  Dengue virus 2
            Viruses; Riboviria; Orthornavirae; Kitrinoviricota; Flasuviricetes;
            Amarillovirales; Flaviviridae; Flavivirus.
REFERENCE   1  (bases 1 to 482)
  AUTHORS   Deval,H., Behera,S.P., Bhardwaj,P., Srivastava,N., Srivastava,R.K.
            and Kavathekar,A.
  TITLE     Circulation of all the four dengue virus serotypes in Eastern Uttar
            pradesh, India during 2018-19
  JOURNAL   Unpublished
REFERENCE   2  (bases 1 to 482)
  AUTHORS   Deval,H., Behera,S.P., Bhardwaj,P., Srivastava,N., Srivastava,R.K.
            and Kavathekar,A.
  TITLE     Direct Submission
  JOURNAL   Submitted (02-JUL-2021) molecular biology, ICMR-Regional Medical
            Research Centre, BRD Medical college campus, Gorakhpur, Uttar
            Pradesh 273013, India
COMMENT     ##Assembly-Data-START##
            Sequencing Technology :: Sanger dideoxy sequencing
            ##Assembly-Data-END##
FEATURES             Location/Qualifiers
     source          1..482
                     /organism="Dengue virus 2"
                     /mol_type="genomic RNA"
                     /serotype="Dengue virus 2"
                     /isolate="GKP/DENV-2/1821081/18"
                     /isolation_source="whole blood"
                     /host="Homo sapiens"
                     /db_xref="taxon:11060"
                     /country="India"
                     /collection_date="Oct-2018"
                     /note="capsid-premembrane junction region;
                     genotype: 2"
     gene            <1..>482
                     /gene="POLY"
     CDS             <1..>482
                     /gene="POLY"
                     /codon_start=1
                     /product="polyprotein"
                     /protein_id="QXF68678"
                     /translation="RARNRVSTVQQLTKRFSLGMLQGRGPLKLFMALVAFLRFLTIPP
                     TAGILKRWGTIKKSKAINVLRGFRKEIGRMLNILNRRRRTVGMIIMLIPTAMAFHLTT
                     RNGEPHMIVSRQEKGKSLLFKTEDGVNMCTLMAMDLGELCEDTITYNCPLLRQNEPED
                     "
     mat_peptide     <1..291
                     /gene="POLY"
                     /product="anchored capsid protein ancC"
     mat_peptide     <1..249
                     /gene="POLY"
                     /product="capsid protein C"
     mat_peptide     292..>482
                     /gene="POLY"
                     /product="membrane glycoprotein precursor prM"
     mat_peptide     292..>482
                     /gene="POLY"
                     /product="protein pr"
ORIGIN      
        1 cgcgcgagaa accgcgtgtc gactgtgcaa cagttgacaa agagattctc acttggaatg
       61 ctgcagggac gaggaccatt gaaactgttc atggccctgg tggcattcct tcgtttccta
      121 acaatcccac caacagcagg gatactgaaa agatggggaa cgatcaaaaa gtcaaaggct
      181 atcaatgtct tgagaggctt taggaaagag attggaagga tgctgaatat cttgaatagg
      241 agacgcagaa ctgtaggcat gatcatcatg ctgattccaa cagcgatggc gttccattta
      301 accacacgca atggagaacc acacatgatc gtcagcagac aagagaaagg gaaaagtctc
      361 ttgtttaaaa cagaggatgg tgtgaacatg tgtaccctca tggccatgga ccttggtgaa
      421 ctgtgtgaag acacaatcac ttataactgt cctcttctca ggcagaatga acctgaagac
      481 at
//
LOCUS       MZ490510                 510 bp    RNA     linear   VRL 02-JUL-2021
DEFINITION  Dengue virus 2 isolate GKP/DENV-2/1921120/19 polyprotein (POLY)
            gene, partial cds.
ACCESSION   MZ490510
VERSION     MZ490510
KEYWORDS    .
SOURCE      Dengue virus 2
  ORGANISM  Dengue virus 2
            Viruses; Riboviria; Orthornavirae; Kitrinoviricota; Flasuviricetes;
            Amarillovirales; Flaviviridae; Flavivirus.
REFERENCE   1  (bases 1 to 510)
  AUTHORS   Deval,H., Behera,S.P., Bhardwaj,P., Srivastava,N., Srivastava,R.K.
            and Kavathekar,A.
  TITLE     Circulation of all the four dengue virus serotypes in Eastern Uttar
            pradesh, India during 2018-19
  JOURNAL   Unpublished
REFERENCE   2  (bases 1 to 510)
  AUTHORS   Deval,H., Behera,S.P., Bhardwaj,P., Srivastava,N., Srivastava,R.K.
            and Kavathekar,A.
  TITLE     Direct Submission
  JOURNAL   Submitted (02-JUL-2021) molecular biology, ICMR-Regional Medical
            Research Centre, BRD Medical college campus, Gorakhpur, Uttar
            Pradesh 273013, India
COMMENT     ##Assembly-Data-START##
            Sequencing Technology :: Sanger dideoxy sequencing
            ##Assembly-Data-END##
FEATURES             Location/Qualifiers
     source          1..510
                     /organism="Dengue virus 2"
                     /mol_type="genomic RNA"
                     /serotype="Dengue virus 2"
                     /isolate="GKP/DENV-2/1921120/19"
                     /isolation_source="whole blood"
                     /host="Homo sapiens"
                     /db_xref="taxon:11060"
                     /country="India"
                     /collection_date="Nov-2019"
                     /note="capsid-premembrane junction region;
                     genotype: 2"
     gene            <1..>510
                     /gene="POLY"
     CDS             <1..>510
                     /gene="POLY"
                     /codon_start=2
                     /product="polyprotein"
                     /protein_id="QXF68679"
                     /translation="FNMLKRARNRVSTVQQLTKRFSLGMLQGRGPLKLFMALVAFLRF
                     LTIPPTAGILKRWGTIKKSKAINVLRGFRKEIGRMLNILNRRRRTVGMIIMLIPTAMA
                     FHLTTRNGEPHMIVSRQEKGKSLLFKTEDGVNMCTLMAMDLGELCEDTITYNCPLLRQ
                     NEPEDIDCW"
     mat_peptide     <1..307
                     /gene="POLY"
                     /product="anchored capsid protein ancC"
     mat_peptide     <1..265
                     /gene="POLY"
                     /product="capsid protein C"
     mat_peptide     308..>510
                     /gene="POLY"
                     /product="membrane glycoprotein precursor prM"
     mat_peptide     308..>510
                     /gene="POLY"
                     /product="protein pr"
     stem_loop       <1
                     /gene="POLY"
                     /note="capsid region hairpin (cHP)"
ORIGIN      
        1 tttcaatatg ctgaaacgcg cgagaaaccg cgtgtcgact gtgcaacagt tgacaaagag
       61 attctcactt ggaatgctgc agggacgagg accattgaaa ctgttcatgg ccctggtggc
      121 attccttcgt ttcctaacaa tcccaccaac agcagggata ctgaaaagat ggggaacgat
      181 caaaaagtca aaggctatca atgtcttgag aggctttagg aaagagattg gaaggatgct
      241 gaatatcttg aataggagac gcagaactgt aggcatgatc atcatgctga ttccaacagc
      301 gatggcgttc catttaacca cacgcaatgg agaaccacac atgatcgtca gcagacaaga
      361 gaaagggaaa agtctcttgt ttaaaacaga ggatggtgtg aacatgtgta ccctcatggc
      421 catggacctt ggtgaactgt gtgaagacac aatcacttat aactgtcctc ttctcaggca
      481 gaatgaacct gaagacattg actgttggtg
//
LOCUS       MZ490511                 500 bp    RNA     linear   VRL 02-JUL-2021
DEFINITION  Dengue virus 2 isolate GKP/DENV-2/1921257/19 polyprotein (POLY)
            gene, partial cds.
ACCESSION   MZ490511
VERSION     MZ490511
KEYWORDS    .
SOURCE      Dengue virus 2
  ORGANISM  Dengue virus 2
            Viruses; Riboviria; Orthornavirae; Kitrinoviricota; Flasuviricetes;
            Amarillovirales; Flaviviridae; Flavivirus.
REFERENCE   1  (bases 1 to 500)
  AUTHORS   Deval,H., Behera,S.P., Bhardwaj,P., Srivastava,N., Srivastava,R.K.
            and Kavathekar,A.
  TITLE     Circulation of all the four dengue virus serotypes in Eastern Uttar
            pradesh, India during 2018-19
  JOURNAL   Unpublished
REFERENCE   2  (bases 1 to 500)
  AUTHORS   Deval,H., Behera,S.P., Bhardwaj,P., Srivastava,N., Srivastava,R.K.
            and Kavathekar,A.
  TITLE     Direct Submission
  JOURNAL   Submitted (02-JUL-2021) molecular biology, ICMR-Regional Medical
            Research Centre, BRD Medical college campus, Gorakhpur, Uttar
            Pradesh 273013, India
COMMENT     ##Assembly-Data-START##
            Sequencing Technology :: Sanger dideoxy sequencing
            ##Assembly-Data-END##
FEATURES             Location/Qualifiers
     source          1..500
                     /organism="Dengue virus 2"
                     /mol_type="genomic RNA"
                     /serotype="Dengue virus 2"
                     /isolate="GKP/DENV-2/1921257/19"
                     /isolation_source="whole blood"
                     /host="Homo sapiens"
                     /db_xref="taxon:11060"
                     /country="India"
                     /collection_date="Nov-2019"
                     /note="capsid-premembrane junction region;
                     genotype: 2"
     gene            <1..>500
                     /gene="POLY"
     CDS             <1..>500
                     /gene="POLY"
                     /codon_start=2
                     /product="polyprotein"
                     /protein_id="QXF68680"
                     /translation="FNMLKRARNRVSTVQQLTKRFSLGMLQGRGPLKLFMALVAFLRF
                     LTIPPTAGILKRWGTIKKSKAINVLRGFRKEIGRMLNILNRRRRTAGVIIMLIPTAMA
                     FHLTTRNGEPHMIVSRQEKGKSLLFKTEDGVNMCTLMAMDLGELCEDTITYNCPLLRQ
                     NEPEDI"
     mat_peptide     <1..307
                     /gene="POLY"
                     /product="anchored capsid protein ancC"
     mat_peptide     <1..265
                     /gene="POLY"
                     /product="capsid protein C"
     mat_peptide     308..>500
                     /gene="POLY"
                     /product="membrane glycoprotein precursor prM"
     mat_peptide     308..>500
                     /gene="POLY"
                     /product="protein pr"
     stem_loop       <1
                     /gene="POLY"
                     /note="capsid region hairpin (cHP)"
ORIGIN      
        1 tttcaatatg ctgaaacgcg cgagaaaccg cgtgtcaact gtgcaacagc tgacaaagag
       61 attctcactt ggaatgctgc agggacgagg accgttgaaa ttgttcatgg ccttggtggc
      121 attccttcgt ttcctaacaa tcccacctac agcagggata ctaaaaagat ggggaacgat
      181 caaaaagtca aaagccatca atgtcttgag agggttcagg aaagagattg gaaggatgtt
      241 gaacatcttg aataggagac gcagaaccgc aggcgtgatc atcatgctaa ttccaacagc
      301 gatggcgttc catttaacca cacgcaacgg agaaccacac atgatcgtca gcagacaaga
      361 gaaagggaaa agtctcttgt tcaaaacaga ggatggtgtg aacatgtgta ccctcatggc
      421 catggacctt ggtgaactgt gtgaagacac aatcacttat aactgtcctc ttctcaggca
      481 gaatgaacct gaagacattg
//
LOCUS       MZ490512                 500 bp    RNA     linear   VRL 02-JUL-2021
DEFINITION  Dengue virus 2 isolate GKP/DENV-2/1921175/19 polyprotein (POLY)
            gene, partial cds.
ACCESSION   MZ490512
VERSION     MZ490512
KEYWORDS    .
SOURCE      Dengue virus 2
  ORGANISM  Dengue virus 2
            Viruses; Riboviria; Orthornavirae; Kitrinoviricota; Flasuviricetes;
            Amarillovirales; Flaviviridae; Flavivirus.
REFERENCE   1  (bases 1 to 500)
  AUTHORS   Deval,H., Behera,S.P., Bhardwaj,P., Srivastava,N., Srivastava,R.K.
            and Kavathekar,A.
  TITLE     Circulation of all the four dengue virus serotypes in Eastern Uttar
            pradesh, India during 2018-19
  JOURNAL   Unpublished
REFERENCE   2  (bases 1 to 500)
  AUTHORS   Deval,H., Behera,S.P., Bhardwaj,P., Srivastava,N., Srivastava,R.K.
            and Kavathekar,A.
  TITLE     Direct Submission
  JOURNAL   Submitted (02-JUL-2021) molecular biology, ICMR-Regional Medical
            Research Centre, BRD Medical college campus, Gorakhpur, Uttar
            Pradesh 273013, India
COMMENT     ##Assembly-Data-START##
            Sequencing Technology :: Sanger dideoxy sequencing
            ##Assembly-Data-END##
FEATURES             Location/Qualifiers
     source          1..500
                     /organism="Dengue virus 2"
                     /mol_type="genomic RNA"
                     /serotype="Dengue virus 2"
                     /isolate="GKP/DENV-2/1921175/19"
                     /isolation_source="whole blood"
                     /host="Homo sapiens"
                     /db_xref="taxon:11060"
                     /country="India"
                     /collection_date="Nov-2019"
                     /note="capsid-premembrane junction region;
                     genotype: 2"
     gene            <1..>500
                     /gene="POLY"
     CDS             <1..>500
                     /gene="POLY"
                     /codon_start=2
                     /product="polyprotein"
                     /protein_id="QXF68681"
                     /translation="FNMLKRARNRVSTVQQLTKRFSLGMLQGRGPLKLFMALVAFLRF
                     LTIPPTAGILKRWGTIKKSKAINVLRGFRKEIGRMLNILNRRRRTAGVIIMLIPTAMA
                     FHLTTRNGEPHMIVSRQEKGKSLLFKTEDGVNMCTLMAMDLGELCEDTITYNCPLLRQ
                     NEPEDI"
     mat_peptide     <1..307
                     /gene="POLY"
                     /product="anchored capsid protein ancC"
     mat_peptide     <1..265
                     /gene="POLY"
                     /product="capsid protein C"
     mat_peptide     308..>500
                     /gene="POLY"
                     /product="membrane glycoprotein precursor prM"
     mat_peptide     308..>500
                     /gene="POLY"
                     /product="protein pr"
     stem_loop       <1
                     /gene="POLY"
                     /note="capsid region hairpin (cHP)"
ORIGIN      
        1 tttcaatatg ctgaaacgcg cgagaaaccg cgtgtcaact gtgcaacagc tgacaaagag
       61 attctcactt ggaatgctgc agggacgagg accgttgaaa ttgttcatgg ccttggtggc
      121 attccttcgt ttcctaacaa tcccaccaac agcagggata ctaaaaagat ggggaacgat
      181 caaaaagtca aaagccatca atgtcttgag agggttcagg aaagagattg gaaggatgtt
      241 gaacatcttg aataggagac gcagaaccgc aggcgtgatc atcatgctaa ttccaacagc
      301 gatggcgttc catttaacca cacgcaacgg agaaccacac atgatcgtca gcagacaaga
      361 gaaagggaaa agtctcttgt tcaaaacaga ggatggtgtg aacatgtgta ccctcatggc
      421 catggacctt ggtgaactgt gtgaagacac aatcacttat aactgtcctc ttctcaggca
      481 gaatgaacct gaagacattg
//
LOCUS       MZ490513                 440 bp    RNA     linear   VRL 02-JUL-2021
DEFINITION  Dengue virus 2 isolate GKP/DENV-2/1821101/18 polyprotein (POLY)
            gene, partial cds.
ACCESSION   MZ490513
VERSION     MZ490513
KEYWORDS    .
SOURCE      Dengue virus 2
  ORGANISM  Dengue virus 2
            Viruses; Riboviria; Orthornavirae; Kitrinoviricota; Flasuviricetes;
            Amarillovirales; Flaviviridae; Flavivirus.
REFERENCE   1  (bases 1 to 440)
  AUTHORS   Deval,H., Behera,S.P., Bhardwaj,P., Srivastava,N., Srivastava,R.K.
            and Kavathekar,A.
  TITLE     Circulation of all the four dengue virus serotypes in Eastern Uttar
            pradesh, India during 2018-19
  JOURNAL   Unpublished
REFERENCE   2  (bases 1 to 440)
  AUTHORS   Deval,H., Behera,S.P., Bhardwaj,P., Srivastava,N., Srivastava,R.K.
            and Kavathekar,A.
  TITLE     Direct Submission
  JOURNAL   Submitted (02-JUL-2021) molecular biology, ICMR-Regional Medical
            Research Centre, BRD Medical college campus, Gorakhpur, Uttar
            Pradesh 273013, India
COMMENT     ##Assembly-Data-START##
            Sequencing Technology :: Sanger dideoxy sequencing
            ##Assembly-Data-END##
FEATURES             Location/Qualifiers
     source          1..440
                     /organism="Dengue virus 2"
                     /mol_type="genomic RNA"
                     /serotype="Dengue virus 2"
                     /isolate="GKP/DENV-2/1821101/18"
                     /isolation_source="whole blood"
                     /host="Homo sapiens"
                     /db_xref="taxon:11060"
                     /country="India"
                     /collection_date="Oct-2018"
                     /note="capsid-premembrane junction region;
                     genotype: 2"
     gene            <1..>440
                     /gene="POLY"
     CDS             <1..>440
                     /gene="POLY"
                     /codon_start=1
                     /product="polyprotein"
                     /protein_id="QXF68682"
                     /translation="RFSLGMLQGRGPLKLFMALVAFLRFLTIPPTAGILKRWGTIKKS
                     KAINVLRGFRKEIGRMLNILNRRRRTAGIIIMMIPTVMAFHLTTRNGEPHMIVSRQEK
                     GKSLLFKTENGVNMCTLMAMDLGELCEDTITYNCPLLRQNEPED"
     mat_peptide     <1..249
                     /gene="POLY"
                     /product="anchored capsid protein ancC"
     mat_peptide     <1..207
                     /gene="POLY"
                     /product="capsid protein C"
     mat_peptide     250..>440
                     /gene="POLY"
                     /product="membrane glycoprotein precursor prM"
     mat_peptide     250..>440
                     /gene="POLY"
                     /product="protein pr"
ORIGIN      
        1 agattctcac ttggaatgct acagggacga ggaccactga aactgttcat ggccctggtg
       61 gcattccttc gtttcctaac aatcccgcca acagcaggga tattaaaaag atggggaaca
      121 atcaaaaaat caaaggctat caatgtcttg agagggttca ggaaagagat tggaaggatg
      181 ctgaacatct tgaacaggag acgcagaact gcaggtataa ttattatgat gatcccaaca
      241 gtgatggcgt tccatttaac cacacgcaat ggagaaccac acatgatcgt cagtagacaa
      301 gagaaaggga aaagtcttct gtttaaaaca gagaacggtg tgaacatgtg caccctcatg
      361 gccatggatc ttggtgaact gtgtgaagac acaatcactt ataattgtcc tcttctcagg
      421 cagaatgaac ctgaagacat
//
LOCUS       MZ490514                 450 bp    RNA     linear   VRL 02-JUL-2021
DEFINITION  Dengue virus 3 isolate GKP/DENV-3/1921008/19 polyprotein (POLY)
            gene, partial cds.
ACCESSION   MZ490514
VERSION     MZ490514
KEYWORDS    .
SOURCE      Dengue virus 3
  ORGANISM  Dengue virus 3
            Viruses; Riboviria; Orthornavirae; Kitrinoviricota; Flasuviricetes;
            Amarillovirales; Flaviviridae; Flavivirus.
REFERENCE   1  (bases 1 to 450)
  AUTHORS   Deval,H., Behera,S.P., Bhardwaj,P., Srivastava,N., Srivastava,R.K.
            and Kavathekar,A.
  TITLE     Circulation of all the four dengue virus serotypes in Eastern Uttar
            pradesh, India during 2018-19
  JOURNAL   Unpublished
REFERENCE   2  (bases 1 to 450)
  AUTHORS   Deval,H., Behera,S.P., Bhardwaj,P., Srivastava,N., Srivastava,R.K.
            and Kavathekar,A.
  TITLE     Direct Submission
  JOURNAL   Submitted (02-JUL-2021) molecular biology, ICMR-Regional Medical
            Research Centre, BRD Medical college campus, Gorakhpur, Uttar
            Pradesh 273013, India
COMMENT     ##Assembly-Data-START##
            Sequencing Technology :: Sanger dideoxy sequencing
            ##Assembly-Data-END##
FEATURES             Location/Qualifiers
     source          1..450
                     /organism="Dengue virus 3"
                     /mol_type="genomic RNA"
                     /serotype="Dengue virus 3"
                     /isolate="GKP/DENV-3/1921008/19"
                     /isolation_source="whole blood"
                     /host="Homo sapiens"
                     /db_xref="taxon:11069"
                     /country="India"
                     /collection_date="Nov-2019"
                     /note="capsid-premembrane junction region;
                     genotype: 3"
     gene            <1..>450
                     /gene="POLY"
     CDS             <1..>450
                     /gene="POLY"
                     /codon_start=1
                     /product="polyprotein"
                     /protein_id="QXF68683"
                     /translation="RNRVSTGSQLAKRFSKGLLNGQGPMKLVMAFIAFLRFLAIPPTA
                     GVLARWGTFKKSGAIKVLKGFKKEISNMLSIINKRKKTSLCLMMILPAALAFHLTSRD
                     GEPRMIVGKNERGKSLLFKTASGINMCTLIAMDLGEMCDDTVTYKCPH"
     mat_peptide     <1..285
                     /gene="POLY"
                     /product="anchored capsid protein ancC"
     mat_peptide     <1..243
                     /gene="POLY"
                     /product="capsid protein C"
     mat_peptide     286..>450
                     /gene="POLY"
                     /product="membrane glycoprotein precursor prM"
     mat_peptide     286..>450
                     /gene="POLY"
                     /product="protein pr"
ORIGIN      
        1 agaaaccgtg tgtcaactgg atcacagttg gcgaagagat tctcaaaagg attgctgaac
       61 ggccagggac caatgaaatt ggtcatggct ttcatagcct tccttagatt tctggccatt
      121 ccaccaacag caggagtttt ggccagatgg ggaaccttca agaagtcggg ggccattaag
      181 gttctgaaag gcttcaagaa ggagatttca aacatgctga gcataatcaa caaacggaaa
      241 aagacatcgc tctgtctcat gatgatattg ccagcagcac ttgctttcca cttgacttca
      301 cgagatggag agccgcgcat gattgtgggg aagaatgaaa gagggaaatc cctacttttt
      361 aagacagcct ctggaatcaa catgtgcaca ctcatagcca tggacttggg agaaatgtgt
      421 gatgacacgg tcacttacaa atgcccccac
//
LOCUS       MZ490515                 492 bp    RNA     linear   VRL 02-JUL-2021
DEFINITION  Dengue virus 3 isolate GKP/DENV-3/1821077/18 polyprotein (POLY)
            gene, partial cds.
ACCESSION   MZ490515
VERSION     MZ490515
KEYWORDS    .
SOURCE      Dengue virus 3
  ORGANISM  Dengue virus 3
            Viruses; Riboviria; Orthornavirae; Kitrinoviricota; Flasuviricetes;
            Amarillovirales; Flaviviridae; Flavivirus.
REFERENCE   1  (bases 1 to 492)
  AUTHORS   Deval,H., Behera,S.P., Bhardwaj,P., Srivastava,N., Srivastava,R.K.
            and Kavathekar,A.
  TITLE     Circulation of all the four dengue virus serotypes in Eastern Uttar
            pradesh, India during 2018-19
  JOURNAL   Unpublished
REFERENCE   2  (bases 1 to 492)
  AUTHORS   Deval,H., Behera,S.P., Bhardwaj,P., Srivastava,N., Srivastava,R.K.
            and Kavathekar,A.
  TITLE     Direct Submission
  JOURNAL   Submitted (02-JUL-2021) molecular biology, ICMR-Regional Medical
            Research Centre, BRD Medical college campus, Gorakhpur, Uttar
            Pradesh 273013, India
COMMENT     ##Assembly-Data-START##
            Sequencing Technology :: Sanger dideoxy sequencing
            ##Assembly-Data-END##
FEATURES             Location/Qualifiers
     source          1..492
                     /organism="Dengue virus 3"
                     /mol_type="genomic RNA"
                     /serotype="Dengue virus 3"
                     /isolate="GKP/DENV-3/1821077/18"
                     /isolation_source="whole blood"
                     /host="Homo sapiens"
                     /db_xref="taxon:11069"
                     /country="India"
                     /collection_date="Oct-2018"
                     /note="capsid-premembrane junction region;
                     genotype: 3"
     gene            <1..>492
                     /gene="POLY"
     CDS             <1..>492
                     /gene="POLY"
                     /codon_start=1
                     /product="polyprotein"
                     /protein_id="QXF68684"
                     /translation="RARNRVSTGSQLAKRFSKGLLNGQGPMKLVMAFIAFLRFLAIPP
                     TAGVLARWGTFKKSGAIKVLKGFKKEISNMLSIINKRKKTSLCLMMILPAALAFHLTS
                     RDGEPRMIVGKNERGKSLLFKTASGINMCTLIAMDLGEMCDDTVTYKCPHITEVEPED
                     IDCW"
     mat_peptide     <1..291
                     /gene="POLY"
                     /product="anchored capsid protein ancC"
     mat_peptide     <1..249
                     /gene="POLY"
                     /product="capsid protein C"
     mat_peptide     292..>492
                     /gene="POLY"
                     /product="membrane glycoprotein precursor prM"
     mat_peptide     292..>492
                     /gene="POLY"
                     /product="protein pr"
ORIGIN      
        1 cgcgcgagaa accgtgtgtc aactggatca cagttggcga agagattctc aaaaggattg
       61 ctgaacggcc agggaccaat gaaattggtc atggcgttca tagccttcct tagatttctg
      121 gccattccac caacagcagg agttttggcc agatggggaa ccttcaagaa gtcgggcgcc
      181 attaaggttc tgaaaggctt caagaaggag atttcaaaca tgctgagcat aatcaacaaa
      241 cggaaaaaga catcgctctg tctcatgatg atattgccag cagcacttgc tttccacttg
      301 acttcacgag atggagagcc gcggatgatt gtggggaaga atgaaagagg gaaatcccta
      361 ctttttaaga cagcctctgg aatcaacatg tgcacactca tagccatgga cttgggagaa
      421 atgtgtgatg acacggtcac ttacaaatgc ccccacatta ccgaagtgga acctgaagac
      481 attgactgtt gg
//
LOCUS       MZ490516                 462 bp    RNA     linear   VRL 02-JUL-2021
DEFINITION  Dengue virus 3 isolate GKP/DENV-3/1821070/18 polyprotein (POLY)
            gene, partial cds.
ACCESSION   MZ490516
VERSION     MZ490516
KEYWORDS    .
SOURCE      Dengue virus 3
  ORGANISM  Dengue virus 3
            Viruses; Riboviria; Orthornavirae; Kitrinoviricota; Flasuviricetes;
            Amarillovirales; Flaviviridae; Flavivirus.
REFERENCE   1  (bases 1 to 462)
  AUTHORS   Deval,H., Behera,S.P., Bhardwaj,P., Srivastava,N., Srivastava,R.K.
            and Kavathekar,A.
  TITLE     Circulation of all the four dengue virus serotypes in Eastern Uttar
            pradesh, India during 2018-19
  JOURNAL   Unpublished
REFERENCE   2  (bases 1 to 462)
  AUTHORS   Deval,H., Behera,S.P., Bhardwaj,P., Srivastava,N., Srivastava,R.K.
            and Kavathekar,A.
  TITLE     Direct Submission
  JOURNAL   Submitted (02-JUL-2021) molecular biology, ICMR-Regional Medical
            Research Centre, BRD Medical college campus, Gorakhpur, Uttar
            Pradesh 273013, India
COMMENT     ##Assembly-Data-START##
            Sequencing Technology :: Sanger dideoxy sequencing
            ##Assembly-Data-END##
FEATURES             Location/Qualifiers
     source          1..462
                     /organism="Dengue virus 3"
                     /mol_type="genomic RNA"
                     /serotype="Dengue virus 3"
                     /isolate="GKP/DENV-3/1821070/18"
                     /isolation_source="whole blood"
                     /host="Homo sapiens"
                     /db_xref="taxon:11069"
                     /country="India"
                     /collection_date="Oct-2018"
                     /note="capsid-premembrane junction region;
                     genotype: 3"
     gene            <1..>462
                     /gene="POLY"
     CDS             <1..>462
                     /gene="POLY"
                     /codon_start=1
                     /product="polyprotein"
                     /protein_id="QXF68685"
                     /translation="LKRARNRVSTGSQLAKRFSKGLLNGQGPMKLVMAFIAFLRFLAI
                     PPTAGVLARWGTFKKSGAIKVLKGFKKEISNMLSIINKRKKTSLCLMMILPAALAFHL
                     TSRDGEPRMIVGKNERGKSLLFKTASGINMCTLIAMDLGEMCDDTVTYKCPH"
     mat_peptide     <1..297
                     /gene="POLY"
                     /product="anchored capsid protein ancC"
     mat_peptide     <1..255
                     /gene="POLY"
                     /product="capsid protein C"
     mat_peptide     298..>462
                     /gene="POLY"
                     /product="membrane glycoprotein precursor prM"
     mat_peptide     298..>462
                     /gene="POLY"
                     /product="protein pr"
ORIGIN      
        1 ctgaaacgcg cgagaaaccg tgtgtcaact ggatcacagt tggcgaagag attctcaaaa
       61 ggattgctga acggccaggg accaatgaaa ttggtcatgg cgttcatagc cttccttaga
      121 tttctggcca ttccaccaac agcaggagtt ttggccagat ggggaacctt caagaagtcg
      181 ggtgccatta aggttctgaa aggcttcaag aaggagattt caaacatgct gagcataatc
      241 aacaaacgga aaaagacatc gctctgtctc atgatgatat tgccagcagc acttgctttc
      301 cacttgactt cacgagatgg agagccgcgg atgattgtag ggaagaatga aagagggaaa
      361 tccctacttt ttaagacagc ctctggaatc aacatgtgca cactcatagc catggacttg
      421 ggagaaatgt gtgatgacac ggtcacttac aaatgccccc ac
//
LOCUS       MZ490517                 511 bp    RNA     linear   VRL 02-JUL-2021
DEFINITION  Dengue virus 3 isolate GKP/DENV-3/1921239/19 polyprotein (POLY)
            gene, partial cds.
ACCESSION   MZ490517
VERSION     MZ490517
KEYWORDS    .
SOURCE      Dengue virus 3
  ORGANISM  Dengue virus 3
            Viruses; Riboviria; Orthornavirae; Kitrinoviricota; Flasuviricetes;
            Amarillovirales; Flaviviridae; Flavivirus.
REFERENCE   1  (bases 1 to 511)
  AUTHORS   Deval,H., Behera,S.P., Bhardwaj,P., Srivastava,N., Srivastava,R.K.
            and Kavathekar,A.
  TITLE     Circulation of all the four dengue virus serotypes in Eastern Uttar
            pradesh, India during 2018-19
  JOURNAL   Unpublished
REFERENCE   2  (bases 1 to 511)
  AUTHORS   Deval,H., Behera,S.P., Bhardwaj,P., Srivastava,N., Srivastava,R.K.
            and Kavathekar,A.
  TITLE     Direct Submission
  JOURNAL   Submitted (02-JUL-2021) molecular biology, ICMR-Regional Medical
            Research Centre, BRD Medical college campus, Gorakhpur, Uttar
            Pradesh 273013, India
COMMENT     ##Assembly-Data-START##
            Sequencing Technology :: Sanger dideoxy sequencing
            ##Assembly-Data-END##
FEATURES             Location/Qualifiers
     source          1..511
                     /organism="Dengue virus 3"
                     /mol_type="genomic RNA"
                     /serotype="Dengue virus 3"
                     /isolate="GKP/DENV-3/1921239/19"
                     /isolation_source="whole blood"
                     /host="Homo sapiens"
                     /db_xref="taxon:11069"
                     /country="India"
                     /collection_date="Nov-2019"
                     /note="capsid-premembrane junction region;
                     genotype: 3"
     gene            <1..>511
                     /gene="POLY"
     CDS             <1..>511
                     /gene="POLY"
                     /codon_start=3
                     /product="polyprotein"
                     /protein_id="QXF68686"
                     /translation="NMLKRARNRVSTGSQLAKRFSKGLLNGQGPMKLVMAFIAFLRFL
                     AIPPTAGVLARWGTFKKSGAIKVLKGFKKEISNMLSIINKRKKTSLCLMMILPAALAF
                     HLTSRDGEPRMIVGKNERGKSLLFKTASGINMCTLIAMDLGEMCDDTVTYKCPHITEV
                     EPEDIDCWC"
     mat_peptide     <1..305
                     /gene="POLY"
                     /product="anchored capsid protein ancC"
     mat_peptide     <1..263
                     /gene="POLY"
                     /product="capsid protein C"
     mat_peptide     306..>511
                     /gene="POLY"
                     /product="membrane glycoprotein precursor prM"
     mat_peptide     306..>511
                     /gene="POLY"
                     /product="protein pr"
ORIGIN      
        1 tcaatatgct gaaacgcgcg agaaaccgtg tgtcaactgg atcacagttg gcgaagagat
       61 tctcaaaagg attgctgaac ggccagggac caatgaaatt ggtcatggcg ttcatagcct
      121 tccttagatt tctggccatt ccaccaacag caggagtttt ggccagatgg ggaaccttca
      181 agaagtcggg ggccattaag gttctgaaag gcttcaagaa ggagatttca aacatgctga
      241 gcataatcaa caaacggaaa aagacatcgc tctgtctcat gatgatattg ccagcagcac
      301 ttgctttcca cttgacttca cgagatggag agccgcgcat gattgtgggg aagaatgaaa
      361 gaggaaaatc cctacttttt aagacagcct ctggaatcaa catgtgcaca ctcatagcca
      421 tggacttggg agaaatgtgt gatgacacgg tcacttacaa atgcccccac attaccgaag
      481 tggaacctga agacattgac tgttggtgca a
//
LOCUS       MZ490518                 462 bp    RNA     linear   VRL 02-JUL-2021
DEFINITION  Dengue virus 3 isolate GKP/DENV-3/1821045/18 polyprotein (POLY)
            gene, partial cds.
ACCESSION   MZ490518
VERSION     MZ490518
KEYWORDS    .
SOURCE      Dengue virus 3
  ORGANISM  Dengue virus 3
            Viruses; Riboviria; Orthornavirae; Kitrinoviricota; Flasuviricetes;
            Amarillovirales; Flaviviridae; Flavivirus.
REFERENCE   1  (bases 1 to 462)
  AUTHORS   Deval,H., Behera,S.P., Bhardwaj,P., Srivastava,N., Srivastava,R.K.
            and Kavathekar,A.
  TITLE     Circulation of all the four dengue virus serotypes in Eastern Uttar
            pradesh, India during 2018-19
  JOURNAL   Unpublished
REFERENCE   2  (bases 1 to 462)
  AUTHORS   Deval,H., Behera,S.P., Bhardwaj,P., Srivastava,N., Srivastava,R.K.
            and Kavathekar,A.
  TITLE     Direct Submission
  JOURNAL   Submitted (02-JUL-2021) molecular biology, ICMR-Regional Medical
            Research Centre, BRD Medical college campus, Gorakhpur, Uttar
            Pradesh 273013, India
COMMENT     ##Assembly-Data-START##
            Sequencing Technology :: Sanger dideoxy sequencing
            ##Assembly-Data-END##
FEATURES             Location/Qualifiers
     source          1..462
                     /organism="Dengue virus 3"
                     /mol_type="genomic RNA"
                     /serotype="Dengue virus 3"
                     /isolate="GKP/DENV-3/1821045/18"
                     /isolation_source="whole blood"
                     /host="Homo sapiens"
                     /db_xref="taxon:11069"
                     /country="India"
                     /collection_date="Oct-2018"
                     /note="capsid-premembrane junction region;
                     genotype: 3"
     gene            <1..>462
                     /gene="POLY"
     CDS             <1..>462
                     /gene="POLY"
                     /codon_start=1
                     /product="polyprotein"
                     /protein_id="QXF68687"
                     /translation="LKRARNRVSTGSQLAKRFSKGLLNGQGPMKLVMAFIAFLRFLAI
                     PPTAGVLARWGTFKKSGAIKVLKGFKKEISNMLSIINKRKKTSLCLMMILPAALAFHL
                     TSRDGEPRMIVGKNERGKSLLFKTASGINMCTLIAMDLGEMCDDTVTYKCPH"
     mat_peptide     <1..297
                     /gene="POLY"
                     /product="anchored capsid protein ancC"
     mat_peptide     <1..255
                     /gene="POLY"
                     /product="capsid protein C"
     mat_peptide     298..>462
                     /gene="POLY"
                     /product="membrane glycoprotein precursor prM"
     mat_peptide     298..>462
                     /gene="POLY"
                     /product="protein pr"
ORIGIN      
        1 ctgaaacgcg cgagaaaccg tgtgtcaact ggatcacagt tggcgaagag attctcaaaa
       61 ggattgctga acggccaggg accaatgaaa ttggtcatgg cgttcatagc cttccttaga
      121 tttctggcca ttccaccaac agcaggagtt ttggccagat ggggaacctt caagaagtcg
      181 ggcgccatca aggttctgaa aggcttcaag aaggagattt caaacatgct gagcataatc
      241 aacaaacgga aaaagacatc gctctgtctc atgatgatat tgccagcagc acttgctttc
      301 cacttgactt cacgagatgg agagccgcgg atgattgtgg ggaagaatga aagagggaaa
      361 tccctacttt ttaagacagc ctctggaatc aacatgtgca cactcatagc catggacttg
      421 ggagaaatgt gtgatgacac ggtcacttac aaatgccccc ac
//
LOCUS       MZ490519                 471 bp    RNA     linear   VRL 02-JUL-2021
DEFINITION  Dengue virus 3 isolate GKP/DENV-3/1821021/18 polyprotein (POLY)
            gene, partial cds.
ACCESSION   MZ490519
VERSION     MZ490519
KEYWORDS    .
SOURCE      Dengue virus 3
  ORGANISM  Dengue virus 3
            Viruses; Riboviria; Orthornavirae; Kitrinoviricota; Flasuviricetes;
            Amarillovirales; Flaviviridae; Flavivirus.
REFERENCE   1  (bases 1 to 471)
  AUTHORS   Deval,H., Behera,S.P., Bhardwaj,P., Srivastava,N., Srivastava,R.K.
            and Kavathekar,A.
  TITLE     Circulation of all the four dengue virus serotypes in Eastern Uttar
            pradesh, India during 2018-19
  JOURNAL   Unpublished
REFERENCE   2  (bases 1 to 471)
  AUTHORS   Deval,H., Behera,S.P., Bhardwaj,P., Srivastava,N., Srivastava,R.K.
            and Kavathekar,A.
  TITLE     Direct Submission
  JOURNAL   Submitted (02-JUL-2021) molecular biology, ICMR-Regional Medical
            Research Centre, BRD Medical college campus, Gorakhpur, Uttar
            Pradesh 273013, India
COMMENT     ##Assembly-Data-START##
            Sequencing Technology :: Sanger dideoxy sequencing
            ##Assembly-Data-END##
FEATURES             Location/Qualifiers
     source          1..471
                     /organism="Dengue virus 3"
                     /mol_type="genomic RNA"
                     /serotype="Dengue virus 3"
                     /isolate="GKP/DENV-3/1821021/18"
                     /isolation_source="whole blood"
                     /host="Homo sapiens"
                     /db_xref="taxon:11069"
                     /country="India"
                     /collection_date="Oct-2018"
                     /note="capsid-premembrane junction region;
                     genotype: 3"
     gene            <1..>471
                     /gene="POLY"
     CDS             <1..>471
                     /gene="POLY"
                     /codon_start=1
                     /product="polyprotein"
                     /protein_id="QXF68688"
                     /translation="FNMLKRARNRVSTGSQLAKRFSKGLLNGQGPMKLVMAFIAFLRF
                     LAIPPTAGVLARWGTFKKSGAIKVLKGFKKEISNMLSIINKRKKTSLCLMMILPAALA
                     FHLTSRDGEPRMIVGKNERGKSLLFKTASGINMCTLIAMDLGEMCDDTVTYKCPH"
     mat_peptide     <1..306
                     /gene="POLY"
                     /product="anchored capsid protein ancC"
     mat_peptide     <1..264
                     /gene="POLY"
                     /product="capsid protein C"
     mat_peptide     307..>471
                     /gene="POLY"
                     /product="membrane glycoprotein precursor prM"
     mat_peptide     307..>471
                     /gene="POLY"
                     /product="protein pr"
ORIGIN      
        1 ttcaatatgc tgaaacgcgc gagaaaccgt gtgtcaactg gatcacagtt ggcgaagaga
       61 ttctcaaaag gattgctgaa cggccaggga ccaatgaaat tggtcatggc gttcatagcc
      121 ttccttagat ttctggccat tccaccaaca gcaggagttt tggccagatg gggaaccttc
      181 aagaagtcgg gtgccattaa ggttctgaaa ggcttcaaga aggagatttc aaacatgctg
      241 agcataatca acaaacggaa aaagacatcg ctctgtctca tgatgatatt gccagcagca
      301 cttgctttcc acttgacttc acgagatgga gagccgcgga tgattgtggg gaagaatgaa
      361 agagggaaat ccctactttt taagacagcc tctggaatca acatgtgcac actcatagcc
      421 atggacttgg gagaaatgtg tgatgacacg gtcacttaca aatgccccca c
//
LOCUS       MZ490520                 511 bp    RNA     linear   VRL 02-JUL-2021
DEFINITION  Dengue virus 3 isolate GKP/DENV-3/1821010/18 polyprotein (POLY)
            gene, partial cds.
ACCESSION   MZ490520
VERSION     MZ490520
KEYWORDS    .
SOURCE      Dengue virus 3
  ORGANISM  Dengue virus 3
            Viruses; Riboviria; Orthornavirae; Kitrinoviricota; Flasuviricetes;
            Amarillovirales; Flaviviridae; Flavivirus.
REFERENCE   1  (bases 1 to 511)
  AUTHORS   Deval,H., Behera,S.P., Bhardwaj,P., Srivastava,N., Srivastava,R.K.
            and Kavathekar,A.
  TITLE     Circulation of all the four dengue virus serotypes in Eastern Uttar
            pradesh, India during 2018-19
  JOURNAL   Unpublished
REFERENCE   2  (bases 1 to 511)
  AUTHORS   Deval,H., Behera,S.P., Bhardwaj,P., Srivastava,N., Srivastava,R.K.
            and Kavathekar,A.
  TITLE     Direct Submission
  JOURNAL   Submitted (02-JUL-2021) molecular biology, ICMR-Regional Medical
            Research Centre, BRD Medical college campus, Gorakhpur, Uttar
            Pradesh 273013, India
COMMENT     ##Assembly-Data-START##
            Sequencing Technology :: Sanger dideoxy sequencing
            ##Assembly-Data-END##
FEATURES             Location/Qualifiers
     source          1..511
                     /organism="Dengue virus 3"
                     /mol_type="genomic RNA"
                     /serotype="Dengue virus 3"
                     /isolate="GKP/DENV-3/1821010/18"
                     /isolation_source="whole blood"
                     /host="Homo sapiens"
                     /db_xref="taxon:11069"
                     /country="India"
                     /collection_date="Oct-2018"
                     /note="capsid-premembrane junction region;
                     genotype: 3"
     gene            <1..>511
                     /gene="POLY"
     CDS             <1..>511
                     /gene="POLY"
                     /codon_start=3
                     /product="polyprotein"
                     /protein_id="QXF68689"
                     /translation="NMLKRARNRVSTGSQLAKRFSKGLLNGQGPMKLVMAFIAFLRFL
                     AIPPTAGVLARWGTFKKSGAIKVLKGFKKEISNMLSIINKRKKTSLCLMMILPAALAF
                     HLTSRDGEPRMIVGKNERGKSLLFKTASGINMCTLIAMDLGEMCDDTVTYKCPHITEV
                     EPEDIDCWC"
     mat_peptide     <1..305
                     /gene="POLY"
                     /product="anchored capsid protein ancC"
     mat_peptide     <1..263
                     /gene="POLY"
                     /product="capsid protein C"
     mat_peptide     306..>511
                     /gene="POLY"
                     /product="membrane glycoprotein precursor prM"
     mat_peptide     306..>511
                     /gene="POLY"
                     /product="protein pr"
ORIGIN      
        1 tcaatatgct gaaacgcgcg agaaaccgtg tgtcaactgg atcacagttg gcgaagagat
       61 tctcaaaagg attgctgaac ggccagggac caatgaaatt ggttatggcg ttcatagcct
      121 tccttagatt tctggccatt ccaccaacag caggagtttt ggccagatgg ggaaccttca
      181 agaagtcggg ggccattaag gttctgaaag gcttcaagaa ggagatttca aacatgctga
      241 gcataatcaa caaacggaaa aagacatcgc tctgtctcat gatgatattg ccagcagcac
      301 ttgctttcca cttgacttca cgagatggag agccgcgcat gattgtgggg aagaatgaaa
      361 gaggaaaatc cctacttttt aagacagcct ctggaatcaa catgtgcaca ctcatagcca
      421 tggacttggg agaaatgtgt gatgacacgg tcacttacaa atgcccccac attaccgaag
      481 tggaacctga agacattgac tgttggtgca a
//
LOCUS       MZ490521                 500 bp    RNA     linear   VRL 02-JUL-2021
DEFINITION  Dengue virus 3 isolate GKP/DENV-3/1821050/18 polyprotein (POLY)
            gene, partial cds.
ACCESSION   MZ490521
VERSION     MZ490521
KEYWORDS    .
SOURCE      Dengue virus 3
  ORGANISM  Dengue virus 3
            Viruses; Riboviria; Orthornavirae; Kitrinoviricota; Flasuviricetes;
            Amarillovirales; Flaviviridae; Flavivirus.
REFERENCE   1  (bases 1 to 500)
  AUTHORS   Deval,H., Behera,S.P., Bhardwaj,P., Srivastava,N., Srivastava,R.K.
            and Kavathekar,A.
  TITLE     Circulation of all the four dengue virus serotypes in Eastern Uttar
            pradesh, India during 2018-19
  JOURNAL   Unpublished
REFERENCE   2  (bases 1 to 500)
  AUTHORS   Deval,H., Behera,S.P., Bhardwaj,P., Srivastava,N., Srivastava,R.K.
            and Kavathekar,A.
  TITLE     Direct Submission
  JOURNAL   Submitted (02-JUL-2021) molecular biology, ICMR-Regional Medical
            Research Centre, BRD Medical college campus, Gorakhpur, Uttar
            Pradesh 273013, India
COMMENT     ##Assembly-Data-START##
            Sequencing Technology :: Sanger dideoxy sequencing
            ##Assembly-Data-END##
FEATURES             Location/Qualifiers
     source          1..500
                     /organism="Dengue virus 3"
                     /mol_type="genomic RNA"
                     /serotype="Dengue virus 3"
                     /isolate="GKP/DENV-3/1821050/18"
                     /isolation_source="whole blood"
                     /host="Homo sapiens"
                     /db_xref="taxon:11069"
                     /country="India"
                     /collection_date="Oct-2018"
                     /note="capsid-premembrane junction region;
                     genotype: 3"
     gene            <1..>500
                     /gene="POLY"
     CDS             <1..>500
                     /gene="POLY"
                     /codon_start=1
                     /product="polyprotein"
                     /protein_id="QXF68690"
                     /translation="NMLKRVRNRVSTGSQLAKRFSKGLLNGQGPMKLVMAFIAFLRFL
                     AIPPTAGVLARWGTFKKSGAIKVLKGFKKEISNMLSIINKRKKTSLCLMMLLPAALAF
                     HLTSRDGEPRMIVGKNERGKSLLFKTASGINMCTLIAMDLGEMCDDTVTYKCPHITEV
                     EPEDID"
     mat_peptide     <1..303
                     /gene="POLY"
                     /product="anchored capsid protein ancC"
     mat_peptide     <1..261
                     /gene="POLY"
                     /product="capsid protein C"
     mat_peptide     304..>500
                     /gene="POLY"
                     /product="membrane glycoprotein precursor prM"
     mat_peptide     304..>500
                     /gene="POLY"
                     /product="protein pr"
ORIGIN      
        1 aatatgctga aacgcgtgag aaaccgtgtg tcaactggat cacagttggc gaagagattc
       61 tcaaaaggat tgctgaacgg ccagggacca atgaaattgg tcatggcgtt catagccttc
      121 cttagatttc tggccattcc accaacagca ggagttttgg ccagatgggg aaccttcaag
      181 aagtcaggtg ccattaaggt tctgaaaggc ttcaagaagg agatttcaaa catgctgagc
      241 ataatcaaca aacggaaaaa gacatcgctc tgtctcatga tgttattgcc agcagcactt
      301 gctttccact tgacttcacg agatggagag ccgcggatga ttgtggggaa gaatgaaaga
      361 gggaaatccc tactttttaa gacagcctct ggaatcaaca tgtgcacact catagccatg
      421 gacttgggag aaatgtgtga tgacacggtc acttacaaat gcccccacat taccgaagtg
      481 gaacctgaag acattgactg
//
LOCUS       MZ490522                 511 bp    RNA     linear   VRL 02-JUL-2021
DEFINITION  Dengue virus 3 isolate GKP/DENV-3/1921039/19 polyprotein (POLY)
            gene, partial cds.
ACCESSION   MZ490522
VERSION     MZ490522
KEYWORDS    .
SOURCE      Dengue virus 3
  ORGANISM  Dengue virus 3
            Viruses; Riboviria; Orthornavirae; Kitrinoviricota; Flasuviricetes;
            Amarillovirales; Flaviviridae; Flavivirus.
REFERENCE   1  (bases 1 to 511)
  AUTHORS   Deval,H., Behera,S.P., Bhardwaj,P., Srivastava,N., Srivastava,R.K.
            and Kavathekar,A.
  TITLE     Circulation of all the four dengue virus serotypes in Eastern Uttar
            pradesh, India during 2018-19
  JOURNAL   Unpublished
REFERENCE   2  (bases 1 to 511)
  AUTHORS   Deval,H., Behera,S.P., Bhardwaj,P., Srivastava,N., Srivastava,R.K.
            and Kavathekar,A.
  TITLE     Direct Submission
  JOURNAL   Submitted (02-JUL-2021) molecular biology, ICMR-Regional Medical
            Research Centre, BRD Medical college campus, Gorakhpur, Uttar
            Pradesh 273013, India
COMMENT     ##Assembly-Data-START##
            Sequencing Technology :: Sanger dideoxy sequencing
            ##Assembly-Data-END##
FEATURES             Location/Qualifiers
     source          1..511
                     /organism="Dengue virus 3"
                     /mol_type="genomic RNA"
                     /serotype="Dengue virus 3"
                     /isolate="GKP/DENV-3/1921039/19"
                     /isolation_source="whole blood"
                     /host="Homo sapiens"
                     /db_xref="taxon:11069"
                     /country="India"
                     /collection_date="Nov-2019"
                     /note="capsid-premembrane junction region;
                     genotype: 3"
     gene            <1..>511
                     /gene="POLY"
     CDS             <1..>511
                     /gene="POLY"
                     /codon_start=3
                     /product="polyprotein"
                     /protein_id="QXF68691"
                     /translation="NMLKRARNRVSTGSQLAKRFSKGLLNGQGPMKLVMAFIAFLRFL
                     AIPPTAGVLARWGTFKKSGAIKVLKGFKKEISNMLSIINKRKKTSLCLMMILPAALAF
                     HLTSRDGEPRMIVGKNERGKSLLFKTASGINMCTLIAMDLGEMCDDTVTYKCPHITEV
                     EPEDIDCWC"
     mat_peptide     <1..305
                     /gene="POLY"
                     /product="anchored capsid protein ancC"
     mat_peptide     <1..263
                     /gene="POLY"
                     /product="capsid protein C"
     mat_peptide     306..>511
                     /gene="POLY"
                     /product="membrane glycoprotein precursor prM"
     mat_peptide     306..>511
                     /gene="POLY"
                     /product="protein pr"
ORIGIN      
        1 tcaatatgct gaaacgcgcg agaaaccgtg tgtcaactgg atcacagttg gcgaagagat
       61 tctcaaaagg attgctgaac ggccagggac caatgaaatt ggttatggcg ttcatagcct
      121 tccttagatt tctggccatt ccaccaacag caggagtttt ggccagatgg ggaaccttca
      181 agaagtcggg ggccattaag gttctgaaag gcttcaagaa ggagatttca aacatgctga
      241 gcataatcaa caaacggaaa aagacatcgc tctgtctcat gatgatattg ccagcagcac
      301 ttgctttcca cttgacttca cgagatggag agccgcgcat gattgtgggg aagaatgaaa
      361 gaggaaaatc cctacttttt aagacagcct ctggaatcaa catgtgcaca ctcatagcca
      421 tggacttggg agaaatgtgt gatgacacgg tcacttacaa atgcccccac attaccgaag
      481 tggaacctga agacattgac tgttggtgca a
//
LOCUS       MZ490523                 492 bp    RNA     linear   VRL 02-JUL-2021
DEFINITION  Dengue virus 3 isolate GKP/DENV-3/1921042/19 polyprotein (POLY)
            gene, partial cds.
ACCESSION   MZ490523
VERSION     MZ490523
KEYWORDS    .
SOURCE      Dengue virus 3
  ORGANISM  Dengue virus 3
            Viruses; Riboviria; Orthornavirae; Kitrinoviricota; Flasuviricetes;
            Amarillovirales; Flaviviridae; Flavivirus.
REFERENCE   1  (bases 1 to 492)
  AUTHORS   Deval,H., Behera,S.P., Bhardwaj,P., Srivastava,N., Srivastava,R.K.
            and Kavathekar,A.
  TITLE     Circulation of all the four dengue virus serotypes in Eastern Uttar
            pradesh, India during 2018-19
  JOURNAL   Unpublished
REFERENCE   2  (bases 1 to 492)
  AUTHORS   Deval,H., Behera,S.P., Bhardwaj,P., Srivastava,N., Srivastava,R.K.
            and Kavathekar,A.
  TITLE     Direct Submission
  JOURNAL   Submitted (02-JUL-2021) molecular biology, ICMR-Regional Medical
            Research Centre, BRD Medical college campus, Gorakhpur, Uttar
            Pradesh 273013, India
COMMENT     ##Assembly-Data-START##
            Sequencing Technology :: Sanger dideoxy sequencing
            ##Assembly-Data-END##
FEATURES             Location/Qualifiers
     source          1..492
                     /organism="Dengue virus 3"
                     /mol_type="genomic RNA"
                     /serotype="Dengue virus 3"
                     /isolate="GKP/DENV-3/1921042/19"
                     /isolation_source="whole blood"
                     /host="Homo sapiens"
                     /db_xref="taxon:11069"
                     /country="India"
                     /collection_date="Nov-2019"
                     /note="capsid-premembrane junction region;
                     genotype: 3"
     gene            <1..>492
                     /gene="POLY"
     CDS             <1..>492
                     /gene="POLY"
                     /codon_start=1
                     /product="polyprotein"
                     /protein_id="QXF68692"
                     /translation="RARNRVSTGSQLAKRFSKGLLNGQGPMKLVMAFIAFLRFLAIPP
                     TAGVLARWGTFKKSGAIKVLKGFKKEISNMLSIINKRKKTSLCLMMILPAALAFHLTS
                     RDGEPRMIVGKNERGKSLLFKTASGINMCTLIAMDLGEMCDDTVTYKCPHITEVEPED
                     IDCW"
     mat_peptide     <1..291
                     /gene="POLY"
                     /product="anchored capsid protein ancC"
     mat_peptide     <1..249
                     /gene="POLY"
                     /product="capsid protein C"
     mat_peptide     292..>492
                     /gene="POLY"
                     /product="membrane glycoprotein precursor prM"
     mat_peptide     292..>492
                     /gene="POLY"
                     /product="protein pr"
ORIGIN      
        1 cgcgcgagaa accgtgtgtc aactggatca cagttggcga agagattctc aaaaggattg
       61 ctgaacggcc agggaccaat gaaactggtc atggcgttca tagccttcct tagatttctg
      121 gccattccac caacagcagg agttttggct agatggggaa ccttcaagaa gtcgggtgcc
      181 attaaggttc tgaaaggctt caagaaggag atttcaaaca tgctgagcat aatcaacaaa
      241 cggaaaaaga catcgctctg tctcatgatg atattgccag cagcacttgc tttccacttg
      301 acttcacgag atggagagcc gcggatgatt gtggggaaga atgaaagagg gaaatcccta
      361 ctttttaaga cagcctctgg aatcaacatg tgcacactca ttgccatgga cttgggagaa
      421 atgtgtgatg acacggtcac ttacaaatgc ccccacatta ccgaagtgga acctgaagac
      481 attgactgtt gg
//
LOCUS       MZ490524                 492 bp    RNA     linear   VRL 02-JUL-2021
DEFINITION  Dengue virus 3 isolate GKP/DENV-3/1821072/18 polyprotein (POLY)
            gene, partial cds.
ACCESSION   MZ490524
VERSION     MZ490524
KEYWORDS    .
SOURCE      Dengue virus 3
  ORGANISM  Dengue virus 3
            Viruses; Riboviria; Orthornavirae; Kitrinoviricota; Flasuviricetes;
            Amarillovirales; Flaviviridae; Flavivirus.
REFERENCE   1  (bases 1 to 492)
  AUTHORS   Deval,H., Behera,S.P., Bhardwaj,P., Srivastava,N., Srivastava,R.K.
            and Kavathekar,A.
  TITLE     Circulation of all the four dengue virus serotypes in Eastern Uttar
            pradesh, India during 2018-19
  JOURNAL   Unpublished
REFERENCE   2  (bases 1 to 492)
  AUTHORS   Deval,H., Behera,S.P., Bhardwaj,P., Srivastava,N., Srivastava,R.K.
            and Kavathekar,A.
  TITLE     Direct Submission
  JOURNAL   Submitted (02-JUL-2021) molecular biology, ICMR-Regional Medical
            Research Centre, BRD Medical college campus, Gorakhpur, Uttar
            Pradesh 273013, India
COMMENT     ##Assembly-Data-START##
            Sequencing Technology :: Sanger dideoxy sequencing
            ##Assembly-Data-END##
FEATURES             Location/Qualifiers
     source          1..492
                     /organism="Dengue virus 3"
                     /mol_type="genomic RNA"
                     /serotype="Dengue virus 3"
                     /isolate="GKP/DENV-3/1821072/18"
                     /isolation_source="whole blood"
                     /host="Homo sapiens"
                     /db_xref="taxon:11069"
                     /country="India"
                     /collection_date="Oct-2018"
                     /note="capsid-premembrane junction region;
                     genotype: 3"
     gene            <1..>492
                     /gene="POLY"
     CDS             <1..>492
                     /gene="POLY"
                     /codon_start=1
                     /product="polyprotein"
                     /protein_id="QXF68693"
                     /translation="RARNRVSTGSQLAKRFSKGLLNGQGPMKLVMAFIAFLRFLAIPP
                     TAGVLARWGTFKKSGAIKVLKGFKKEISNMLSIINKRKKTSLCLMMLLPAALAFHLTS
                     RDGEPRMIVGKNERGKSLLFKTASGINMCTLIAMDLGEMCDDTVTYKCPHITEVEPED
                     IDCW"
     mat_peptide     <1..291
                     /gene="POLY"
                     /product="anchored capsid protein ancC"
     mat_peptide     <1..249
                     /gene="POLY"
                     /product="capsid protein C"
     mat_peptide     292..>492
                     /gene="POLY"
                     /product="membrane glycoprotein precursor prM"
     mat_peptide     292..>492
                     /gene="POLY"
                     /product="protein pr"
ORIGIN      
        1 cgcgcgagaa accgtgtgtc aactggatca cagttggcga agagattctc aaaaggattg
       61 ctgaacggcc agggaccaat gaaattggtc atggcgttca tagccttcct tagatttctg
      121 gccattccac caacagcagg agttttggcc agatggggaa ccttcaagaa gtcaggtgcc
      181 attaaggttc tgaaaggctt caagaaggag atttcaaaca tgctgagcat aatcaacaaa
      241 cggaaaaaga catcgctctg tctcatgatg ttattgccag cagcacttgc tttccacttg
      301 acttcacgag atggagagcc gcggatgatt gtggggaaga atgaaagagg gaaatcccta
      361 ctttttaaga cagcctctgg aatcaacatg tgcacactca tagccatgga cttgggagaa
      421 atgtgtgatg acacggtcac ttacaaatgc ccccacatta ccgaagtgga acctgaagac
      481 attgactgtt gg
//
LOCUS       MZ490525                 511 bp    RNA     linear   VRL 02-JUL-2021
DEFINITION  Dengue virus 3 isolate GKP/DENV-3/1821085/18 polyprotein (POLY)
            gene, partial cds.
ACCESSION   MZ490525
VERSION     MZ490525
KEYWORDS    .
SOURCE      Dengue virus 3
  ORGANISM  Dengue virus 3
            Viruses; Riboviria; Orthornavirae; Kitrinoviricota; Flasuviricetes;
            Amarillovirales; Flaviviridae; Flavivirus.
REFERENCE   1  (bases 1 to 511)
  AUTHORS   Deval,H., Behera,S.P., Bhardwaj,P., Srivastava,N., Srivastava,R.K.
            and Kavathekar,A.
  TITLE     Circulation of all the four dengue virus serotypes in Eastern Uttar
            pradesh, India during 2018-19
  JOURNAL   Unpublished
REFERENCE   2  (bases 1 to 511)
  AUTHORS   Deval,H., Behera,S.P., Bhardwaj,P., Srivastava,N., Srivastava,R.K.
            and Kavathekar,A.
  TITLE     Direct Submission
  JOURNAL   Submitted (02-JUL-2021) molecular biology, ICMR-Regional Medical
            Research Centre, BRD Medical college campus, Gorakhpur, Uttar
            Pradesh 273013, India
COMMENT     ##Assembly-Data-START##
            Sequencing Technology :: Sanger dideoxy sequencing
            ##Assembly-Data-END##
FEATURES             Location/Qualifiers
     source          1..511
                     /organism="Dengue virus 3"
                     /mol_type="genomic RNA"
                     /serotype="Dengue virus 3"
                     /isolate="GKP/DENV-3/1821085/18"
                     /isolation_source="whole blood"
                     /host="Homo sapiens"
                     /db_xref="taxon:11069"
                     /country="India"
                     /collection_date="Oct-2018"
                     /note="capsid-premembrane junction region;
                     genotype: 3"
     gene            <1..>511
                     /gene="POLY"
     CDS             <1..>511
                     /gene="POLY"
                     /codon_start=3
                     /product="polyprotein"
                     /protein_id="QXF68694"
                     /translation="NMLKRARNRVSTGSQLAKRFSKGLLNGQGPMKLVMAFIAFLRFL
                     AIPPTAGVLARWGTFKKSGAIKVLKGFKKEISNMLSIINKRKKTSLCLMMILPAALAF
                     HLTSRDGEPRMIVGKNERGKSLLFKTASGINMCTLIAMDLGEMCDDTVTYKCPHITEV
                     EPEDIDCWC"
     mat_peptide     <1..305
                     /gene="POLY"
                     /product="anchored capsid protein ancC"
     mat_peptide     <1..263
                     /gene="POLY"
                     /product="capsid protein C"
     mat_peptide     306..>511
                     /gene="POLY"
                     /product="membrane glycoprotein precursor prM"
     mat_peptide     306..>511
                     /gene="POLY"
                     /product="protein pr"
ORIGIN      
        1 tcaatatgct gaaacgcgcg agaaaccgtg tgtcaactgg atcacagttg gcgaagagat
       61 tctcaaaagg attgctgaac ggccagggac caatgaaatt ggtcatggcg ttcatagcct
      121 tccttagatt tctggccatt ccaccaacag caggagtttt ggccagatgg ggaaccttca
      181 agaagtcggg ggccattaag gttctgaaag gcttcaagaa ggagatttca aacatgctga
      241 gcataatcaa caaacggaaa aagacatcgc tctgtctcat gatgatattg ccagcagcac
      301 ttgctttcca cttgacttca cgagatggag agccgcgcat gattgtgggg aagaatgaaa
      361 gaggaaaatc cctacttttt aagacagcct ctggaattaa catgtgcaca ctcatagcca
      421 tggacttggg agaaatgtgt gatgacacgg tcacttacaa atgcccccac attaccgaag
      481 tggaacctga agacattgac tgttggtgca a
//
LOCUS       MZ490526                 462 bp    RNA     linear   VRL 02-JUL-2021
DEFINITION  Dengue virus 3 isolate GKP/DENV-3/1921126/19 polyprotein (POLY)
            gene, partial cds.
ACCESSION   MZ490526
VERSION     MZ490526
KEYWORDS    .
SOURCE      Dengue virus 3
  ORGANISM  Dengue virus 3
            Viruses; Riboviria; Orthornavirae; Kitrinoviricota; Flasuviricetes;
            Amarillovirales; Flaviviridae; Flavivirus.
REFERENCE   1  (bases 1 to 462)
  AUTHORS   Deval,H., Behera,S.P., Bhardwaj,P., Srivastava,N., Srivastava,R.K.
            and Kavathekar,A.
  TITLE     Circulation of all the four dengue virus serotypes in Eastern Uttar
            pradesh, India during 2018-19
  JOURNAL   Unpublished
REFERENCE   2  (bases 1 to 462)
  AUTHORS   Deval,H., Behera,S.P., Bhardwaj,P., Srivastava,N., Srivastava,R.K.
            and Kavathekar,A.
  TITLE     Direct Submission
  JOURNAL   Submitted (02-JUL-2021) molecular biology, ICMR-Regional Medical
            Research Centre, BRD Medical college campus, Gorakhpur, Uttar
            Pradesh 273013, India
COMMENT     ##Assembly-Data-START##
            Sequencing Technology :: Sanger dideoxy sequencing
            ##Assembly-Data-END##
FEATURES             Location/Qualifiers
     source          1..462
                     /organism="Dengue virus 3"
                     /mol_type="genomic RNA"
                     /serotype="Dengue virus 3"
                     /isolate="GKP/DENV-3/1921126/19"
                     /isolation_source="whole blood"
                     /host="Homo sapiens"
                     /db_xref="taxon:11069"
                     /country="India"
                     /collection_date="Nov-2019"
                     /note="capsid-premembrane junction region;
                     genotype: 3"
     gene            <1..>462
                     /gene="POLY"
     CDS             <1..>462
                     /gene="POLY"
                     /codon_start=1
                     /product="polyprotein"
                     /protein_id="QXF68695"
                     /translation="LKRARNRVSTGSQLAKRFSKGLLNGQGPMKLVMAFIAFLRFLAI
                     PPTAGVLARWGTFKKSGAIKVLKGFKKEISNMLSIINKRKKTSLCLMMILPAALAFHL
                     TSRDGEPRMIVGKNERGKSLLFKTASGINMCTLIAMDLGEMCDDTVTYKCPH"
     mat_peptide     <1..297
                     /gene="POLY"
                     /product="anchored capsid protein ancC"
     mat_peptide     <1..255
                     /gene="POLY"
                     /product="capsid protein C"
     mat_peptide     298..>462
                     /gene="POLY"
                     /product="membrane glycoprotein precursor prM"
     mat_peptide     298..>462
                     /gene="POLY"
                     /product="protein pr"
ORIGIN      
        1 ctgaaacgcg cgagaaaccg tgtgtcaact ggatcacagt tggcgaagag attctcaaaa
       61 ggattgctga acggccaggg accaatgaaa ttggtcatgg cgttcatagc cttccttaga
      121 tttctggcca ttccaccaac agcaggagtt ttggccagat ggggaacctt caagaagtcg
      181 ggtgccatta aggttctgaa aggcttcaag aaggagattt caaacatgct gagcataatc
      241 aacaaacgga aaaagacatc gctctgtctc atgatgatat tgccagcagc acttgctttc
      301 cacttgactt cacgagatgg agagccgcgc atgattgtgg ggaagaatga aagagggaaa
      361 tccctacttt ttaagacagc ctctggaatc aacatgtgca cactcatagc catggacttg
      421 ggagaaatgt gtgatgacac ggtcacttac aaatgccccc ac
//
LOCUS       MZ490527                 511 bp    RNA     linear   VRL 02-JUL-2021
DEFINITION  Dengue virus 3 isolate GKP/DENV-3/1921159/19 polyprotein (POLY)
            gene, partial cds.
ACCESSION   MZ490527
VERSION     MZ490527
KEYWORDS    .
SOURCE      Dengue virus 3
  ORGANISM  Dengue virus 3
            Viruses; Riboviria; Orthornavirae; Kitrinoviricota; Flasuviricetes;
            Amarillovirales; Flaviviridae; Flavivirus.
REFERENCE   1  (bases 1 to 511)
  AUTHORS   Deval,H., Behera,S.P., Bhardwaj,P., Srivastava,N., Srivastava,R.K.
            and Kavathekar,A.
  TITLE     Circulation of all the four dengue virus serotypes in Eastern Uttar
            pradesh, India during 2018-19
  JOURNAL   Unpublished
REFERENCE   2  (bases 1 to 511)
  AUTHORS   Deval,H., Behera,S.P., Bhardwaj,P., Srivastava,N., Srivastava,R.K.
            and Kavathekar,A.
  TITLE     Direct Submission
  JOURNAL   Submitted (02-JUL-2021) molecular biology, ICMR-Regional Medical
            Research Centre, BRD Medical college campus, Gorakhpur, Uttar
            Pradesh 273013, India
COMMENT     ##Assembly-Data-START##
            Sequencing Technology :: Sanger dideoxy sequencing
            ##Assembly-Data-END##
FEATURES             Location/Qualifiers
     source          1..511
                     /organism="Dengue virus 3"
                     /mol_type="genomic RNA"
                     /serotype="Dengue virus 3"
                     /isolate="GKP/DENV-3/1921159/19"
                     /isolation_source="whole blood"
                     /host="Homo sapiens"
                     /db_xref="taxon:11069"
                     /country="India"
                     /collection_date="Nov-2019"
                     /note="capsid-premembrane junction region;
                     genotype: 3"
     gene            <1..>511
                     /gene="POLY"
     CDS             <1..>511
                     /gene="POLY"
                     /codon_start=3
                     /product="polyprotein"
                     /protein_id="QXF68696"
                     /translation="NMLKRARNRVSTGSQLAKRFSKGLLNGQGPMKLVMAFIAFLRFL
                     AIPPTAGVLARWGTFKKSGAIKVLKGFKKEISNMLSIINKRKKTSLCLMMILPAALAF
                     HLTSRDGEPRMIVGKNERGKSLLFKTASGINMCTLIAMDLGEMCDDTVTYKCPHITEV
                     EPEDIDCWC"
     mat_peptide     <1..305
                     /gene="POLY"
                     /product="anchored capsid protein ancC"
     mat_peptide     <1..263
                     /gene="POLY"
                     /product="capsid protein C"
     mat_peptide     306..>511
                     /gene="POLY"
                     /product="membrane glycoprotein precursor prM"
     mat_peptide     306..>511
                     /gene="POLY"
                     /product="protein pr"
ORIGIN      
        1 tcaatatgct gaaacgcgcg agaaaccgtg tgtcaactgg atcacagttg gcgaagagat
       61 tctcaaaagg attgctgaac ggccagggac caatgaaatt ggttatggcg ttcatagcct
      121 tccttagatt tctggccatt ccaccaacag caggagtttt ggccagatgg ggaactttca
      181 agaagtcggg ggccattaag gttctgaaag gcttcaagaa ggagatttca aacatgctga
      241 gcataatcaa caaacggaaa aagacatcgc tctgtctcat gatgatattg ccagcagcac
      301 ttgctttcca cttgacttca cgagatggag agccgcgcat gattgtgggg aagaatgaaa
      361 gaggaaaatc cctacttttt aagacagcct ctggaatcaa catgtgcaca ctcatagcca
      421 tggacttggg agaaatgtgt gatgacacgg tcacttacaa atgcccccac attaccgaag
      481 tggaacctga agacattgac tgttggtgca a
//
LOCUS       MZ490528                 511 bp    RNA     linear   VRL 02-JUL-2021
DEFINITION  Dengue virus 3 isolate GKP/DENV-3/1921223/19 polyprotein (POLY)
            gene, partial cds.
ACCESSION   MZ490528
VERSION     MZ490528
KEYWORDS    .
SOURCE      Dengue virus 3
  ORGANISM  Dengue virus 3
            Viruses; Riboviria; Orthornavirae; Kitrinoviricota; Flasuviricetes;
            Amarillovirales; Flaviviridae; Flavivirus.
REFERENCE   1  (bases 1 to 511)
  AUTHORS   Deval,H., Behera,S.P., Bhardwaj,P., Srivastava,N., Srivastava,R.K.
            and Kavathekar,A.
  TITLE     Circulation of all the four dengue virus serotypes in Eastern Uttar
            pradesh, India during 2018-19
  JOURNAL   Unpublished
REFERENCE   2  (bases 1 to 511)
  AUTHORS   Deval,H., Behera,S.P., Bhardwaj,P., Srivastava,N., Srivastava,R.K.
            and Kavathekar,A.
  TITLE     Direct Submission
  JOURNAL   Submitted (02-JUL-2021) molecular biology, ICMR-Regional Medical
            Research Centre, BRD Medical college campus, Gorakhpur, Uttar
            Pradesh 273013, India
COMMENT     ##Assembly-Data-START##
            Sequencing Technology :: Sanger dideoxy sequencing
            ##Assembly-Data-END##
FEATURES             Location/Qualifiers
     source          1..511
                     /organism="Dengue virus 3"
                     /mol_type="genomic RNA"
                     /serotype="Dengue virus 3"
                     /isolate="GKP/DENV-3/1921223/19"
                     /isolation_source="whole blood"
                     /host="Homo sapiens"
                     /db_xref="taxon:11069"
                     /country="India"
                     /collection_date="Nov-2019"
                     /note="capsid-premembrane junction region;
                     genotype: 3"
     gene            <1..>511
                     /gene="POLY"
     CDS             <1..>511
                     /gene="POLY"
                     /codon_start=3
                     /product="polyprotein"
                     /protein_id="QXF68697"
                     /translation="NMLKRARNRVSTGSQLAKRFSKGLLNGQGPMKLVMAFIAFLRFL
                     AIPPTAGVLARWGTFKKSGAIKVLKGFKKEISNMLSIINKRKKTSLCLMMILPAALAF
                     HLTSRDGEPRMIVGKNERGKSLLFKTASGINMCTLIAMDLGEMCDDTVTYKCPHITEV
                     EPEDIDCWC"
     mat_peptide     <1..305
                     /gene="POLY"
                     /product="anchored capsid protein ancC"
     mat_peptide     <1..263
                     /gene="POLY"
                     /product="capsid protein C"
     mat_peptide     306..>511
                     /gene="POLY"
                     /product="membrane glycoprotein precursor prM"
     mat_peptide     306..>511
                     /gene="POLY"
                     /product="protein pr"
ORIGIN      
        1 tcaatatgct gaaacgcgcg agaaaccgtg tgtcaactgg atcacagttg gcgaagagat
       61 tctcaaaagg attgctgaac ggccagggac caatgaaatt ggttatggcg ttcatagcct
      121 tccttagatt tctggccatt ccaccaacag caggagtttt ggccagatgg ggaaccttca
      181 agaagtcggg ggccattaag gttctgaaag gcttcaagaa ggagatttca aacatgctga
      241 gcataatcaa caaacggaaa aagacatcgc tctgtctcat gatgatattg ccagcagcac
      301 ttgctttcca cttgacttca cgagatggag agccgcgcat gattgtgggg aagaatgaaa
      361 gaggaaaatc cctacttttt aagacagcct ctggaatcaa catgtgcaca ctcatagcca
      421 tggacttggg agaaatgtgt gatgacacgg tcacttacaa atgcccccac attaccgaag
      481 tggaacctga agacattgac tgttggtgca a
//
LOCUS       MZ490529                 487 bp    RNA     linear   VRL 02-JUL-2021
DEFINITION  Dengue virus 3 isolate GKP/DENV-3/1821080/18 polyprotein (POLY)
            gene, partial cds.
ACCESSION   MZ490529
VERSION     MZ490529
KEYWORDS    .
SOURCE      Dengue virus 3
  ORGANISM  Dengue virus 3
            Viruses; Riboviria; Orthornavirae; Kitrinoviricota; Flasuviricetes;
            Amarillovirales; Flaviviridae; Flavivirus.
REFERENCE   1  (bases 1 to 487)
  AUTHORS   Deval,H., Behera,S.P., Bhardwaj,P., Srivastava,N., Srivastava,R.K.
            and Kavathekar,A.
  TITLE     Circulation of all the four dengue virus serotypes in Eastern Uttar
            pradesh, India during 2018-19
  JOURNAL   Unpublished
REFERENCE   2  (bases 1 to 487)
  AUTHORS   Deval,H., Behera,S.P., Bhardwaj,P., Srivastava,N., Srivastava,R.K.
            and Kavathekar,A.
  TITLE     Direct Submission
  JOURNAL   Submitted (02-JUL-2021) molecular biology, ICMR-Regional Medical
            Research Centre, BRD Medical college campus, Gorakhpur, Uttar
            Pradesh 273013, India
COMMENT     ##Assembly-Data-START##
            Sequencing Technology :: Sanger dideoxy sequencing
            ##Assembly-Data-END##
FEATURES             Location/Qualifiers
     source          1..487
                     /organism="Dengue virus 3"
                     /mol_type="genomic RNA"
                     /serotype="Dengue virus 3"
                     /isolate="GKP/DENV-3/1821080/18"
                     /isolation_source="whole blood"
                     /host="Homo sapiens"
                     /db_xref="taxon:11069"
                     /country="India"
                     /collection_date="Oct-2018"
                     /note="capsid-premembrane junction region;
                     genotype: 3"
     gene            <1..>487
                     /gene="POLY"
     CDS             <1..>487
                     /gene="POLY"
                     /codon_start=3
                     /product="polyprotein"
                     /protein_id="QXF68698"
                     /translation="RARNRVSTGSQLAKRFSKGLLNGQGPMKLVMAFIAFLRFLAIPP
                     TAGVLARWGTFKKSGAIKVLKGFKKEISNMLSIINKRKKTSLCLMMLLPAALAFHLTS
                     RDGEPRMIVGKNERGKSLLFKTASGINMCTLIAMDLGEMCDDTVTYKCPHITEVEPED
                     I"
     mat_peptide     <1..293
                     /gene="POLY"
                     /product="anchored capsid protein ancC"
     mat_peptide     <1..251
                     /gene="POLY"
                     /product="capsid protein C"
     mat_peptide     294..>487
                     /gene="POLY"
                     /product="membrane glycoprotein precursor prM"
     mat_peptide     294..>487
                     /gene="POLY"
                     /product="protein pr"
ORIGIN      
        1 aacgcgcgag aaaccgtgtg tcaactggat cacagttggc gaagagattc tcaaaaggat
       61 tgctgaacgg ccagggacca atgaaattgg tcatggcgtt catagccttc cttagatttc
      121 tggccattcc accaacagca ggagttttgg ccagatgggg aaccttcaag aagtcaggtg
      181 ccattaaggt tctgaaaggc ttcaagaagg agatttcaaa catgctgagc ataatcaaca
      241 aacggaaaaa gacatcgctc tgtctcatga tgttattgcc agcagcactt gctttccact
      301 tgacttcacg agatggagag ccgcggatga ttgtggggaa gaatgaaaga gggaaatccc
      361 tactttttaa gacagcctct ggaatcaaca tgtgcacact catagccatg gacttgggag
      421 aaatgtgtga tgacacggtc acttacaaat gcccccacat taccgaagtg gaacctgaag
      481 acattga
//
LOCUS       MZ490530                 462 bp    RNA     linear   VRL 02-JUL-2021
DEFINITION  Dengue virus 3 isolate GKP/DENV-3/1821029/18 polyprotein (POLY)
            gene, partial cds.
ACCESSION   MZ490530
VERSION     MZ490530
KEYWORDS    .
SOURCE      Dengue virus 3
  ORGANISM  Dengue virus 3
            Viruses; Riboviria; Orthornavirae; Kitrinoviricota; Flasuviricetes;
            Amarillovirales; Flaviviridae; Flavivirus.
REFERENCE   1  (bases 1 to 462)
  AUTHORS   Deval,H., Behera,S.P., Bhardwaj,P., Srivastava,N., Srivastava,R.K.
            and Kavathekar,A.
  TITLE     Circulation of all the four dengue virus serotypes in Eastern Uttar
            pradesh, India during 2018-19
  JOURNAL   Unpublished
REFERENCE   2  (bases 1 to 462)
  AUTHORS   Deval,H., Behera,S.P., Bhardwaj,P., Srivastava,N., Srivastava,R.K.
            and Kavathekar,A.
  TITLE     Direct Submission
  JOURNAL   Submitted (02-JUL-2021) molecular biology, ICMR-Regional Medical
            Research Centre, BRD Medical college campus, Gorakhpur, Uttar
            Pradesh 273013, India
COMMENT     ##Assembly-Data-START##
            Sequencing Technology :: Sanger dideoxy sequencing
            ##Assembly-Data-END##
FEATURES             Location/Qualifiers
     source          1..462
                     /organism="Dengue virus 3"
                     /mol_type="genomic RNA"
                     /serotype="Dengue virus 3"
                     /isolate="GKP/DENV-3/1821029/18"
                     /isolation_source="whole blood"
                     /host="Homo sapiens"
                     /db_xref="taxon:11069"
                     /country="India"
                     /collection_date="Oct-2018"
                     /note="capsid-premembrane junction region;
                     genotype: 3"
     gene            <1..>462
                     /gene="POLY"
     CDS             <1..>462
                     /gene="POLY"
                     /codon_start=1
                     /product="polyprotein"
                     /protein_id="QXF68699"
                     /translation="LKRARNRVSTGSQLAKRFSKGLLNGQGPMKLVMAFIAFLRFLAI
                     PPTAGVLARWGTFKKSGAIKVLKGFKKEISNMLSIINKRKKTSLCLMMILPAALAFHL
                     TSRDGEPRMIVGKNERGKSLLFKTASGINMCTLIAMDLGEMCDDTVTYKCPH"
     mat_peptide     <1..297
                     /gene="POLY"
                     /product="anchored capsid protein ancC"
     mat_peptide     <1..255
                     /gene="POLY"
                     /product="capsid protein C"
     mat_peptide     298..>462
                     /gene="POLY"
                     /product="membrane glycoprotein precursor prM"
     mat_peptide     298..>462
                     /gene="POLY"
                     /product="protein pr"
ORIGIN      
        1 ctgaaacgcg cgagaaaccg tgtgtcaact ggatcacagt tggcgaagag attctcaaaa
       61 ggattgctga acggccaggg accaatgaaa ttggtcatgg cgttcatagc cttccttaga
      121 tttctggcca ttccaccaac agcaggagtt ttggccagat ggggaacctt caagaagtca
      181 ggtgccatca aggttctgaa aggcttcaag aaggagattt caaacatgct gagcataatc
      241 aacaaacgga aaaagacatc gctctgtctc atgatgatat tgccagcagc acttgctttc
      301 cacttgactt cacgagatgg agagccgcgg atgattgtgg ggaagaatga aagagggaaa
      361 tccctacttt ttaagacagc ctctggaatc aacatgtgca cactcatagc catggacttg
      421 ggagaaatgt gtgatgacac ggtcacttac aaatgccccc ac
//
LOCUS       MZ490531                 492 bp    RNA     linear   VRL 02-JUL-2021
DEFINITION  Dengue virus 3 isolate GKP/DENV-3/1821057/18 polyprotein (POLY)
            gene, partial cds.
ACCESSION   MZ490531
VERSION     MZ490531
KEYWORDS    .
SOURCE      Dengue virus 3
  ORGANISM  Dengue virus 3
            Viruses; Riboviria; Orthornavirae; Kitrinoviricota; Flasuviricetes;
            Amarillovirales; Flaviviridae; Flavivirus.
REFERENCE   1  (bases 1 to 492)
  AUTHORS   Deval,H., Behera,S.P., Bhardwaj,P., Srivastava,N., Srivastava,R.K.
            and Kavathekar,A.
  TITLE     Circulation of all the four dengue virus serotypes in Eastern Uttar
            pradesh, India during 2018-19
  JOURNAL   Unpublished
REFERENCE   2  (bases 1 to 492)
  AUTHORS   Deval,H., Behera,S.P., Bhardwaj,P., Srivastava,N., Srivastava,R.K.
            and Kavathekar,A.
  TITLE     Direct Submission
  JOURNAL   Submitted (02-JUL-2021) molecular biology, ICMR-Regional Medical
            Research Centre, BRD Medical college campus, Gorakhpur, Uttar
            Pradesh 273013, India
COMMENT     ##Assembly-Data-START##
            Sequencing Technology :: Sanger dideoxy sequencing
            ##Assembly-Data-END##
FEATURES             Location/Qualifiers
     source          1..492
                     /organism="Dengue virus 3"
                     /mol_type="genomic RNA"
                     /serotype="Dengue virus 3"
                     /isolate="GKP/DENV-3/1821057/18"
                     /isolation_source="whole blood"
                     /host="Homo sapiens"
                     /db_xref="taxon:11069"
                     /country="India"
                     /collection_date="Oct-2018"
                     /note="capsid-premembrane junction region;
                     genotype: 3"
     gene            <1..>492
                     /gene="POLY"
     CDS             <1..>492
                     /gene="POLY"
                     /codon_start=1
                     /product="polyprotein"
                     /protein_id="QXF68700"
                     /translation="RARNRVSTGSQLAKRFSKGLLNGQGPMKLVMAFIAFLRFLAIPP
                     TAGVLARWGTFKKSGAIKVLKGFKKEISNMLSIINKRKKTSLCLMMILPAALAFHLTS
                     RDGEPRMIVGKNERGKSLLFKTASGINMCTLIAMDLGEMCDDTVTYKCPHITEVEPED
                     IDCW"
     mat_peptide     <1..291
                     /gene="POLY"
                     /product="anchored capsid protein ancC"
     mat_peptide     <1..249
                     /gene="POLY"
                     /product="capsid protein C"
     mat_peptide     292..>492
                     /gene="POLY"
                     /product="membrane glycoprotein precursor prM"
     mat_peptide     292..>492
                     /gene="POLY"
                     /product="protein pr"
ORIGIN      
        1 cgcgcgagaa accgtgtgtc aactggatca cagttggcga agagattctc aaaaggattg
       61 ctgaacggcc agggaccaat gaaattggtc atggcgttca tagccttcct tagatttctg
      121 gccattccac caacagcagg agttttggcc agatggggaa ccttcaagaa gtcgggtgcc
      181 attaaggttc tgaaaggctt caagaaggag atttcaaaca tgctgagcat aatcaacaaa
      241 cggaaaaaga catcgctctg tctcatgatg atattgccag cagcacttgc tttccacttg
      301 acttcacgag atggagagcc gcggatgatt gtggggaaga atgaaagagg gaaatcccta
      361 ctttttaaga cagcctctgg aatcaacatg tgcacactca tagccatgga cttgggagaa
      421 atgtgtgatg acacggtcac ttacaaatgc ccccacatta ccgaagtgga acctgaagac
      481 attgactgtt gg
//
LOCUS       MZ490532                 460 bp    RNA     linear   VRL 02-JUL-2021
DEFINITION  Dengue virus 3 isolate GKP/DENV-3/1821051/18 polyprotein (POLY)
            gene, partial cds.
ACCESSION   MZ490532
VERSION     MZ490532
KEYWORDS    .
SOURCE      Dengue virus 3
  ORGANISM  Dengue virus 3
            Viruses; Riboviria; Orthornavirae; Kitrinoviricota; Flasuviricetes;
            Amarillovirales; Flaviviridae; Flavivirus.
REFERENCE   1  (bases 1 to 460)
  AUTHORS   Deval,H., Behera,S.P., Bhardwaj,P., Srivastava,N., Srivastava,R.K.
            and Kavathekar,A.
  TITLE     Circulation of all the four dengue virus serotypes in Eastern Uttar
            pradesh, India during 2018-19
  JOURNAL   Unpublished
REFERENCE   2  (bases 1 to 460)
  AUTHORS   Deval,H., Behera,S.P., Bhardwaj,P., Srivastava,N., Srivastava,R.K.
            and Kavathekar,A.
  TITLE     Direct Submission
  JOURNAL   Submitted (02-JUL-2021) molecular biology, ICMR-Regional Medical
            Research Centre, BRD Medical college campus, Gorakhpur, Uttar
            Pradesh 273013, India
COMMENT     ##Assembly-Data-START##
            Sequencing Technology :: Sanger dideoxy sequencing
            ##Assembly-Data-END##
FEATURES             Location/Qualifiers
     source          1..460
                     /organism="Dengue virus 3"
                     /mol_type="genomic RNA"
                     /serotype="Dengue virus 3"
                     /isolate="GKP/DENV-3/1821051/18"
                     /isolation_source="whole blood"
                     /host="Homo sapiens"
                     /db_xref="taxon:11069"
                     /country="India"
                     /collection_date="Oct-2018"
                     /note="capsid-premembrane junction region;
                     genotype: 3"
     gene            <1..>460
                     /gene="POLY"
     CDS             <1..>460
                     /gene="POLY"
                     /codon_start=2
                     /product="polyprotein"
                     /protein_id="QXF68701"
                     /translation="KRARNRVSTGSQLAKRFSKGLLNGQGPMKLVMAFIAFLRFLAIP
                     PTAGVLARWGTFKKSGAIKVLKGFKKEISNMLSIINKRKKTSLCLMMILPAALAFHLT
                     SRDGEPRMIVGKNERGKSLLFKTASGINMCTLIAMDLGEMCDDTVTYKCPH"
     mat_peptide     <1..295
                     /gene="POLY"
                     /product="anchored capsid protein ancC"
     mat_peptide     <1..253
                     /gene="POLY"
                     /product="capsid protein C"
     mat_peptide     296..>460
                     /gene="POLY"
                     /product="membrane glycoprotein precursor prM"
     mat_peptide     296..>460
                     /gene="POLY"
                     /product="protein pr"
ORIGIN      
        1 gaaacgcgcg agaaaccgtg tgtcaactgg atcacagttg gcgaagagat tctcaaaagg
       61 attgctgaac ggccagggac caatgaaatt ggtcatggcg ttcatagcct tccttagatt
      121 tctggccatt ccaccaacag caggagtttt ggccagatgg ggaaccttca agaagtcggg
      181 tgccattaag gttctgaaag gcttcaagaa ggagatttca aacatgctga gcataatcaa
      241 caaacggaaa aagacatcgc tctgtctcat gatgatattg ccagcagcac ttgctttcca
      301 cttgacttca cgagatggag agccgcggat gattgtgggg aagaatgaaa gagggaaatc
      361 cctacttttt aagacagcct ctggaatcaa catgtgcaca ctcatagcca tggacttggg
      421 agaaatgtgt gatgacacgg tcacttacaa atgcccccac
//
LOCUS       MZ490533                 466 bp    RNA     linear   VRL 02-JUL-2021
DEFINITION  Dengue virus 3 isolate GKP/DENV-3/1921087/19 polyprotein (POLY)
            gene, partial cds.
ACCESSION   MZ490533
VERSION     MZ490533
KEYWORDS    .
SOURCE      Dengue virus 3
  ORGANISM  Dengue virus 3
            Viruses; Riboviria; Orthornavirae; Kitrinoviricota; Flasuviricetes;
            Amarillovirales; Flaviviridae; Flavivirus.
REFERENCE   1  (bases 1 to 466)
  AUTHORS   Deval,H., Behera,S.P., Bhardwaj,P., Srivastava,N., Srivastava,R.K.
            and Kavathekar,A.
  TITLE     Circulation of all the four dengue virus serotypes in Eastern Uttar
            pradesh, India during 2018-19
  JOURNAL   Unpublished
REFERENCE   2  (bases 1 to 466)
  AUTHORS   Deval,H., Behera,S.P., Bhardwaj,P., Srivastava,N., Srivastava,R.K.
            and Kavathekar,A.
  TITLE     Direct Submission
  JOURNAL   Submitted (02-JUL-2021) molecular biology, ICMR-Regional Medical
            Research Centre, BRD Medical college campus, Gorakhpur, Uttar
            Pradesh 273013, India
COMMENT     ##Assembly-Data-START##
            Sequencing Technology :: Sanger dideoxy sequencing
            ##Assembly-Data-END##
FEATURES             Location/Qualifiers
     source          1..466
                     /organism="Dengue virus 3"
                     /mol_type="genomic RNA"
                     /serotype="Dengue virus 3"
                     /isolate="GKP/DENV-3/1921087/19"
                     /isolation_source="whole blood"
                     /host="Homo sapiens"
                     /db_xref="taxon:11069"
                     /country="India"
                     /collection_date="Nov-2019"
                     /note="capsid-premembrane junction region;
                     genotype: 3"
     gene            <1..>466
                     /gene="POLY"
     CDS             <1..>466
                     /gene="POLY"
                     /codon_start=3
                     /product="polyprotein"
                     /protein_id="QXF68702"
                     /translation="KRARNRVSTGSQLAKRFSKGLLNGQGPMKLVMAFIAFLRFLAIP
                     PTAGVLARWGTFKKSGAIKVLKGFKKEISNMLSIINKRKKTSLCLMMILPAALAFHLT
                     SRDGEPRMIVGKNERGKSLLFKTASGINMCTLIAMDLGEMCDDTVTYKCPHIT"
     mat_peptide     <1..296
                     /gene="POLY"
                     /product="anchored capsid protein ancC"
     mat_peptide     <1..254
                     /gene="POLY"
                     /product="capsid protein C"
     mat_peptide     297..>466
                     /gene="POLY"
                     /product="membrane glycoprotein precursor prM"
     mat_peptide     297..>466
                     /gene="POLY"
                     /product="protein pr"
ORIGIN      
        1 ttaaacgcgc gagaaaccgt gtgtcaactg gatcacagtt ggcgaagaga ttctcaaaag
       61 gattgctgaa cggccaggga ccaatgaaat tggtcatggc gttcatagcc ttccttagat
      121 ttctggccat tccaccaaca gctggagttt tggccagatg gggaaccttc aagaagtcgg
      181 gggccattaa ggtcctgaaa ggcttcaaga aggagatttc aaacatgttg agcataatca
      241 acaaacggaa aaagacatcg ctctgtctca tgatgatatt gccagcagca cttgctttcc
      301 acttgacttc acgagatgga gagccgcgca tgattgtggg gaagaatgaa agaggaaagt
      361 ccctactttt taagacagcc tctggaatca acatgtgcac actcatagcc atggacttgg
      421 gagagatgtg tgatgacacg gtcacttaca aatgccctca cattac
//
LOCUS       MZ490534                 514 bp    RNA     linear   VRL 02-JUL-2021
DEFINITION  Dengue virus 4 isolate GKP/DENV-4/1921105/19 polyprotein (POLY)
            gene, partial cds.
ACCESSION   MZ490534
VERSION     MZ490534
KEYWORDS    .
SOURCE      Dengue virus 4
  ORGANISM  Dengue virus 4
            Viruses; Riboviria; Orthornavirae; Kitrinoviricota; Flasuviricetes;
            Amarillovirales; Flaviviridae; Flavivirus.
REFERENCE   1  (bases 1 to 514)
  AUTHORS   Deval,H., Behera,S.P., Bhardwaj,P., Srivastava,N., Srivastava,R.K.
            and Kavathekar,A.
  TITLE     Circulation of all the four dengue virus serotypes in Eastern Uttar
            pradesh, India during 2018-19
  JOURNAL   Unpublished
REFERENCE   2  (bases 1 to 514)
  AUTHORS   Deval,H., Behera,S.P., Bhardwaj,P., Srivastava,N., Srivastava,R.K.
            and Kavathekar,A.
  TITLE     Direct Submission
  JOURNAL   Submitted (02-JUL-2021) molecular biology, ICMR-Regional Medical
            Research Centre, BRD Medical college campus, Gorakhpur, Uttar
            Pradesh 273013, India
COMMENT     ##Assembly-Data-START##
            Sequencing Technology :: Sanger dideoxy sequencing
            ##Assembly-Data-END##
FEATURES             Location/Qualifiers
     source          1..514
                     /organism="Dengue virus 4"
                     /mol_type="genomic RNA"
                     /serotype="Dengue virus 4"
                     /isolate="GKP/DENV-4/1921105/19"
                     /isolation_source="whole blood"
                     /host="Homo sapiens"
                     /db_xref="taxon:11070"
                     /country="India"
                     /collection_date="Nov-2019"
                     /note="capsid-premembrane junction region;
                     genotype: 4"
     gene            <1..>514
                     /gene="POLY"
     CDS             <1..>514
                     /gene="POLY"
                     /codon_start=2
                     /product="polyprotein"
                     /protein_id="QXF68703"
                     /translation="FNMLKRERNRVSTPQGLVKRFSTGLFSGKGPLRMVLAFITFLRV
                     LSIPPTAGILKRWGQLKKNKAIKILTGFRKEIGRMLNILNGRKRSTITLLCLIPTAMA
                     FHLSTRDGEPLMIVTKHERGRPLLFKTTEGINKCTLIAMDLGEMCEDTVTYKCPLLVN
                     TEPEDIDCWCK"
     mat_peptide     <1..307
                     /gene="POLY"
                     /product="anchored capsid protein ancC"
     mat_peptide     <1..265
                     /gene="POLY"
                     /product="capsid protein C"
     mat_peptide     308..>514
                     /gene="POLY"
                     /product="membrane glycoprotein precursor prM"
     mat_peptide     308..>514
                     /gene="POLY"
                     /product="protein pr"
     stem_loop       <1
                     /gene="POLY"
                     /note="capsid region hairpin (cHP)"
ORIGIN      
        1 tttcaatatg ctgaaacgcg agagaaaccg cgtatcaacc cctcaagggt tggtgaagag
       61 attctcaacc ggactctttt ccgggaaagg acccttacgg atggtgttag cattcatcac
      121 gtttctgcga gttctttcca tcccaccaac agcagggatt ctgaaaagat ggggacagtt
      181 aaagaaaaat aaggccatca aaatactgac tggattcagg aaggagatag gccgcatgct
      241 gaacatcttg aatggaagga aaaggtcaac aataacattg ttgtgcttga ttcccaccgc
      301 aatggcgttt cacttgtcaa cgagagatgg cgaacccctt atgatagtga cgaaacacga
      361 aagggggaga cctctcttgt tcaagacaac agaaggaatc aacaagtgca ctcttattgc
      421 catggaccta ggtgaaatgt gtgaggacac cgtcacgtac aaatgccctt tactggtcaa
      481 caccgaacct gaagacattg actgttggtg caaa
//
LOCUS       MZ490535                 507 bp    RNA     linear   VRL 02-JUL-2021
DEFINITION  Dengue virus 4 isolate GKP/DENV-4/1821086/18 polyprotein (POLY)
            gene, partial cds.
ACCESSION   MZ490535
VERSION     MZ490535
KEYWORDS    .
SOURCE      Dengue virus 4
  ORGANISM  Dengue virus 4
            Viruses; Riboviria; Orthornavirae; Kitrinoviricota; Flasuviricetes;
            Amarillovirales; Flaviviridae; Flavivirus.
REFERENCE   1  (bases 1 to 507)
  AUTHORS   Deval,H., Behera,S.P., Bhardwaj,P., Srivastava,N., Srivastava,R.K.
            and Kavathekar,A.
  TITLE     Circulation of all the four dengue virus serotypes in Eastern Uttar
            pradesh, India during 2018-19
  JOURNAL   Unpublished
REFERENCE   2  (bases 1 to 507)
  AUTHORS   Deval,H., Behera,S.P., Bhardwaj,P., Srivastava,N., Srivastava,R.K.
            and Kavathekar,A.
  TITLE     Direct Submission
  JOURNAL   Submitted (02-JUL-2021) molecular biology, ICMR-Regional Medical
            Research Centre, BRD Medical college campus, Gorakhpur, Uttar
            Pradesh 273013, India
COMMENT     ##Assembly-Data-START##
            Sequencing Technology :: Sanger dideoxy sequencing
            ##Assembly-Data-END##
FEATURES             Location/Qualifiers
     source          1..507
                     /organism="Dengue virus 4"
                     /mol_type="genomic RNA"
                     /serotype="Dengue virus 4"
                     /isolate="GKP/DENV-4/1821086/18"
                     /isolation_source="whole blood"
                     /host="Homo sapiens"
                     /db_xref="taxon:11070"
                     /country="India"
                     /collection_date="Oct-2018"
                     /note="capsid-premembrane junction region;
                     genotype: 4"
     gene            <1..>507
                     /gene="POLY"
     CDS             <1..>507
                     /gene="POLY"
                     /codon_start=1
                     /product="polyprotein"
                     /protein_id="QXF68704"
                     /translation="NMLKRARNRVSTPQGLVKRFSTGLFSGKGPLRMVLAFITFLRVL
                     SIPPTAGILKRWGQLKKNKAIKILTGFRKEIGRMLNILNGRKRSTITLLCLIPTAMAF
                     HLSTRDGEPLMIVTKHERGRPLLFKTTEGINKCTLIAMDLGEMCEDTVTYKCPLLVNT
                     EPEDIDCWC"
     mat_peptide     <1..303
                     /gene="POLY"
                     /product="anchored capsid protein ancC"
     mat_peptide     <1..261
                     /gene="POLY"
                     /product="capsid protein C"
     mat_peptide     304..>507
                     /gene="POLY"
                     /product="membrane glycoprotein precursor prM"
     mat_peptide     304..>507
                     /gene="POLY"
                     /product="protein pr"
ORIGIN      
        1 aatatgctga aacgcgcgag aaaccgcgta tcaacccctc aagggttggt gaagagattc
       61 tcaaccggac tcttttccgg gaaaggacct ttacggatgg tgttagcatt catcacgttt
      121 ctgcgagttc tttccatccc accaacagca gggattctga aaagatgggg acagttaaag
      181 aaaaataagg ccatcaaaat actgactgga ttcaggaagg agataggccg catgctgaac
      241 atcttgaatg gaaggaaaag gtcaacaata acattgttgt gcttgattcc caccgcaatg
      301 gcgtttcact tgtcaacgag agatggcgaa ccccttatga tagtgacgaa acacgaaagg
      361 gggagacctc tcttgttcaa gacaacagaa ggaatcaaca agtgcactct tattgccatg
      421 gacctaggtg aaatgtgtga ggacaccgtc acgtacaaat gccctttact ggtcaacacc
      481 gaacctgaag acattgactg ttggtgc
//
LOCUS       MZ490536                 516 bp    RNA     linear   VRL 02-JUL-2021
DEFINITION  Dengue virus 4 isolate GKP/DENV-4/1921011/19 polyprotein (POLY)
            gene, partial cds.
ACCESSION   MZ490536
VERSION     MZ490536
KEYWORDS    .
SOURCE      Dengue virus 4
  ORGANISM  Dengue virus 4
            Viruses; Riboviria; Orthornavirae; Kitrinoviricota; Flasuviricetes;
            Amarillovirales; Flaviviridae; Flavivirus.
REFERENCE   1  (bases 1 to 516)
  AUTHORS   Deval,H., Behera,S.P., Bhardwaj,P., Srivastava,N., Srivastava,R.K.
            and Kavathekar,A.
  TITLE     Circulation of all the four dengue virus serotypes in Eastern Uttar
            pradesh, India during 2018-19
  JOURNAL   Unpublished
REFERENCE   2  (bases 1 to 516)
  AUTHORS   Deval,H., Behera,S.P., Bhardwaj,P., Srivastava,N., Srivastava,R.K.
            and Kavathekar,A.
  TITLE     Direct Submission
  JOURNAL   Submitted (02-JUL-2021) molecular biology, ICMR-Regional Medical
            Research Centre, BRD Medical college campus, Gorakhpur, Uttar
            Pradesh 273013, India
COMMENT     ##Assembly-Data-START##
            Sequencing Technology :: Sanger dideoxy sequencing
            ##Assembly-Data-END##
FEATURES             Location/Qualifiers
     source          1..516
                     /organism="Dengue virus 4"
                     /mol_type="genomic RNA"
                     /serotype="Dengue virus 4"
                     /isolate="GKP/DENV-4/1921011/19"
                     /isolation_source="whole blood"
                     /host="Homo sapiens"
                     /db_xref="taxon:11070"
                     /country="India"
                     /collection_date="Nov-2019"
                     /note="capsid-premembrane junction region;
                     genotype: 4"
     gene            <1..>516
                     /gene="POLY"
     CDS             <1..>516
                     /gene="POLY"
                     /codon_start=1
                     /product="polyprotein"
                     /protein_id="QXF68705"
                     /translation="PFNMLKRERNRVSTPQGLVKRFSTGLFSGKGPLRMVLAFITFLR
                     VLSIPPTAGILKRWGQLKKNKAIKILTGFRKEIGRMLNILNGRKRSTITLLCLIPTAM
                     AFHLSTRDGEPLMIVTKHERGRPLLFKTTEGINKCTLIAMDLGEMCEDTVTYKCPLLV
                     NTEPEDIDCWCK"
     mat_peptide     <1..309
                     /gene="POLY"
                     /product="anchored capsid protein ancC"
     mat_peptide     <1..267
                     /gene="POLY"
                     /product="capsid protein C"
     mat_peptide     310..>516
                     /gene="POLY"
                     /product="membrane glycoprotein precursor prM"
     mat_peptide     310..>516
                     /gene="POLY"
                     /product="protein pr"
     stem_loop       <1..3
                     /gene="POLY"
                     /note="capsid region hairpin (cHP)"
ORIGIN      
        1 cctttcaata tgctgaaacg cgagagaaac cgcgtatcaa cccctcaagg gttggtgaag
       61 agattctcaa ccggactctt ttccgggaaa ggacccttac ggatggtgtt agcattcatc
      121 acgtttctgc gagttctttc catcccacca acagcaggga ttctgaaaag atggggacag
      181 ttaaagaaaa ataaggccat caaaatactg actggattca ggaaggagat aggccgcatg
      241 ctgaacatct tgaatggaag gaaaaggtca acaataacat tgttgtgctt gattcccacc
      301 gcaatggcgt ttcacttgtc aacgagagat ggcgaacccc ttatgatagt gacgaaacac
      361 gaaaggggga gacctctctt gttcaagaca acagaaggaa tcaacaagtg cactcttatt
      421 gccatggacc taggtgaaat gtgtgaggac accgtcacgt acaaatgccc tttactggtc
      481 aacaccgaac ctgaagacat tgactgttgg tgcaaa
//
LOCUS       MZ490537                 424 bp    RNA     linear   VRL 02-JUL-2021
DEFINITION  Dengue virus 4 isolate GKP/DENV-4/1821089/18 polyprotein (POLY)
            gene, partial cds.
ACCESSION   MZ490537
VERSION     MZ490537
KEYWORDS    .
SOURCE      Dengue virus 4
  ORGANISM  Dengue virus 4
            Viruses; Riboviria; Orthornavirae; Kitrinoviricota; Flasuviricetes;
            Amarillovirales; Flaviviridae; Flavivirus.
REFERENCE   1  (bases 1 to 424)
  AUTHORS   Deval,H., Behera,S.P., Bhardwaj,P., Srivastava,N., Srivastava,R.K.
            and Kavathekar,A.
  TITLE     Circulation of all the four dengue virus serotypes in Eastern Uttar
            pradesh, India during 2018-19
  JOURNAL   Unpublished
REFERENCE   2  (bases 1 to 424)
  AUTHORS   Deval,H., Behera,S.P., Bhardwaj,P., Srivastava,N., Srivastava,R.K.
            and Kavathekar,A.
  TITLE     Direct Submission
  JOURNAL   Submitted (02-JUL-2021) molecular biology, ICMR-Regional Medical
            Research Centre, BRD Medical college campus, Gorakhpur, Uttar
            Pradesh 273013, India
COMMENT     ##Assembly-Data-START##
            Sequencing Technology :: Sanger dideoxy sequencing
            ##Assembly-Data-END##
FEATURES             Location/Qualifiers
     source          1..424
                     /organism="Dengue virus 4"
                     /mol_type="genomic RNA"
                     /serotype="Dengue virus 4"
                     /isolate="GKP/DENV-4/1821089/18"
                     /isolation_source="whole blood"
                     /host="Homo sapiens"
                     /db_xref="taxon:11070"
                     /country="India"
                     /collection_date="Oct-2018"
                     /note="capsid-premembrane junction region;
                     genotype: 4"
     gene            <1..>424
                     /gene="POLY"
     CDS             <1..>424
                     /gene="POLY"
                     /codon_start=1
                     /product="polyprotein"
                     /protein_id="QXF68706"
                     /translation="GLVKRLSTGLFSGKGPLRMVLAFITFLRVLSIPPTAGILKRWGQ
                     LKKNKAIKILTGFRKEIGRMLNILNGRKRSTMTLLCLIPTVMAFHLSTRDGEPLMIVA
                     KHERGRPLLFKTTEGINKCTLIAMDLGEMCEDTVTYKCP"
     mat_peptide     <1..261
                     /gene="POLY"
                     /product="anchored capsid protein ancC"
     mat_peptide     <1..219
                     /gene="POLY"
                     /product="capsid protein C"
     mat_peptide     262..>424
                     /gene="POLY"
                     /product="membrane glycoprotein precursor prM"
     mat_peptide     262..>424
                     /gene="POLY"
                     /product="protein pr"
ORIGIN      
        1 gggttggtga agagactctc gaccggactt ttttccggga aaggaccctt acggatggtg
       61 ttggcattca tcacgttctt gcgagttctt tccatcccac caacagcagg gattctgaaa
      121 agatggggac agctaaagaa aaacaaggcc ataaaaatac taactggatt caggaaggag
      181 ataggccgta tgctgaacat cttgaatgga aggaaaaggt caacaatgac attgctgtgc
      241 ttgattccta ctgtaatggc gttccacttg tcaacgagag atggagaacc cctcatgata
      301 gtggcgaaac acgaaagagg gagacctctc ttgttcaaga caacagaagg aatcaacaag
      361 tgcactctca ttgccatgga cctgggtgag atgtgcgagg acaccgttac ttataaatgc
      421 ccct
//
